# Supplementary material for: Pharmacological targeting of ROS reaction network in myeloid leukemia cells monitored by ultra-weak photon emission
Source: Oncotarget. 2017 Dec 11;9(2):2028–34. doi: 10.18632/oncotarget.23175 (PMC5788618; doi:10.18632/oncotarget.23175)
Supplement: Supplementary file 2 [file oncotarget-09-2028-s002.xlsx]

## Sheet: Figure 1
Background Noise				Diff _ Day 7 - resting cells				Diff _ Day 7 - PMA
Time (seconds)	UPE Intensity (counts/sec)	Smooth		Time (seconds)	UPE Intensity (counts/sec)	Smooth		Time (seconds)	UPE Intensity (counts/sec)	Smooth
1	26	24.6951		1	32	30.4973		1	26	28.4347
2	21	24.6616		2	20	30.4775		2	30	28.4852
3	27	24.6655		3	35	30.4502		3	27	28.4999
4	32	24.603		4	31	30.3722		4	28	28.5825
5	27	24.5649		5	36	30.3988		5	31	28.6714
6	42	24.5791		6	38	30.3648		6	24	28.7882
7	26	24.541		7	30	30.324		7	26	28.7784
8	24	24.519		8	31	30.3934		8	35	28.8521
9	24	24.5557		9	39	30.2835		9	31	28.8816
10	16	24.5538		10	35	30.3089		10	56	28.9708
11	19	24.5587		11	26	30.2882		11	36	29.1022
12	14	24.6283		12	29	30.2675		12	27	29.1646
13	28	24.6211		13	24	30.2904		13	26	29.1465
14	17	24.5916		14	22	30.3327		14	28	29.2268
15	25	24.5629		15	43	30.2189		15	29	29.2841
16	29	24.5421		16	30	29.9784		16	36	29.2322
17	15	24.5436		17	37	29.9382		17	26	29.3678
18	30	24.508		18	21	29.9284		18	31	29.4121
19	22	24.459		19	27	29.853		19	26	29.4498
20	41	24.4991		20	29	29.8171		20	33	29.5176
21	33	24.4639		21	32	29.7243		21	40	29.5412
22	22	24.51		22	30	29.6066		22	33	29.5955
23	20	24.4803		23	27	29.6257		23	36	29.6718
24	29	24.5024		24	29	29.651		24	35	29.7398
25	16	24.5737		25	27	29.6604		25	36	29.8508
26	27	24.5679		26	38	29.7348		26	31	29.9299
27	20	24.5615		27	26	29.6816		27	28	29.8765
28	26	24.54		28	17	29.6235		28	27	29.9812
29	19	24.4895		29	24	29.6847		29	36	30.1415
30	27	24.4771		30	25	29.6117		30	25	30.2235
31	21	24.4937		31	25	29.6806		31	24	30.2528
32	29	24.4868		32	31	29.6514		32	27	30.341
33	26	24.4648		33	37	29.6526		33	31	30.4124
34	24	24.4648		34	29	29.6101		34	32	30.5114
35	17	24.4058		35	34	29.6206		35	23	30.6438
36	22	24.4144		36	24	29.6161		36	33	30.6914
37	22	24.1597		37	29	29.5463		37	32	30.7236
38	20	24.1719		38	39	29.5528		38	35	30.7049
39	30	24.1466		39	38	29.5957		39	37	30.7396
40	14	24.1733		40	25	29.542		40	28	30.7451
41	29	24.191		41	23	29.5493		41	35	30.8247
42	19	24.2439		42	26	29.5639		42	30	30.8364
43	20	24.2063		43	24	29.4761		43	30	30.9437
44	19	24.1119		44	28	29.3929		44	26	31.0179
45	27	24.0582		45	24	29.4673		45	31	31.0679
46	20	24.1015		46	20	29.495		46	35	31.0365
47	25	24.0843		47	20	29.4781		47	27	31.0443
48	10	24.0822		48	25	29.5208		48	35	31.1183
49	16	24.0655		49	28	29.5838		49	30	31.2117
50	24	24.0348		50	22	29.6369		50	44	31.265
51	13	24.0638		51	31	29.6441		51	22	31.3602
52	22	24.0256		52	32	29.6367		52	37	31.3423
53	26	23.9965		53	33	29.3753		53	32	31.3404
54	20	23.947		54	28	29.4333		54	28	31.4557
55	48	23.8853		55	27	29.3146		55	36	31.5004
56	26	23.8779		56	24	29.2901		56	35	31.4922
57	30	23.8565		57	32	29.3482		57	30	31.4702
58	17	23.9383		58	27	29.4046		58	31	31.5006
59	29	23.9436		59	29	29.4303		59	26	31.4424
60	21	23.9706		60	29	29.4996		60	37	31.482
61	18	23.9455		61	39	29.5229		61	33	31.571
62	19	23.9582		62	27	29.568		62	32	31.4955
63	25	23.9269		63	23	29.6629		63	24	31.5186
64	21	23.941		64	22	29.7395		64	31	31.5916
65	17	23.9256		65	29	29.7405		65	26	31.5882
66	31	23.8312		66	29	29.7568		66	22	31.7014
67	24	23.8292		67	23	29.8095		67	25	31.7214
68	20	23.7843		68	38	29.7368		68	33	31.6672
69	34	23.8078		69	36	29.7777		69	33	31.7246
70	30	23.8162		70	31	29.774		70	39	31.7422
71	28	23.774		71	36	29.8006		71	35	31.7874
72	12	23.7566		72	31	29.8342		72	25	31.7424
73	22	23.7845		73	26	29.8962		73	26	31.7425
74	23	23.8412		74	33	29.8325		74	34	31.7273
75	23	23.8376		75	32	29.8967		75	27	31.6756
76	21	23.8279		76	15	29.9807		76	36	31.7202
77	19	23.8342		77	31	30.0761		77	34	31.7545
78	34	23.8266		78	46	30.0439		78	27	31.7787
79	22	23.7695		79	33	29.9851		79	25	31.8005
80	30	23.7382		80	35	29.9302		80	34	31.7544
81	17	23.8189		81	30	30.0466		81	30	31.7166
82	26	23.8315		82	26	30.1002		82	37	31.7519
83	36	23.8667		83	45	30.1304		83	30	31.7332
84	18	23.8941		84	30	30.1311		84	24	31.6846
85	30	23.8923		85	33	30.1691		85	28	31.6441
86	22	23.9357		86	30	30.1627		86	40	31.5894
87	31	23.9784		87	28	30.136		87	35	31.5649
88	23	23.9329		88	30	30.0899		88	30	31.5836
89	25	23.9639		89	40	30.1129		89	31	31.5487
90	26	23.9439		90	25	30.1581		90	31	31.55
91	22	23.8901		91	31	30.1443		91	30	31.4693
92	45	23.899		92	27	30.2273		92	27	31.376
93	23	23.8874		93	30	30.2785		93	27	31.4165
94	30	23.8856		94	23	30.3068		94	35	31.3728
95	32	23.9369		95	29	30.3279		95	39	31.2565
96	15	23.9877		96	32	30.3493		96	38	31.2312
97	22	24.0309		97	35	30.2984		97	46	31.2269
98	22	24.023		98	24	30.288		98	30	31.1771
99	30	24.0613		99	27	30.3454		99	27	31.2002
100	16	24.1436		100	31	30.4016		100	35	31.2127
101	41	24.144		101	35	30.4569		101	30	31.1637
102	27	24.2266		102	29	30.5402		102	33	31.1947
103	22	24.2181		103	30	30.4492		103	38	31.2375
104	31	24.3272		104	37	30.5282		104	29	31.2116
105	28	24.3701		105	23	30.5692		105	28	31.2579
106	21	24.3646		106	31	30.6107		106	24	31.2286
107	28	24.5209		107	32	30.6335		107	41	31.1697
108	26	24.6271		108	17	30.6729		108	30	31.1316
109	18	24.6281		109	41	30.7255		109	36	31.1973
110	23	24.6595		110	23	30.8305		110	28	31.2398
111	22	24.6148		111	29	30.9066		111	22	31.3336
112	13	24.5469		112	29	30.9506		112	31	31.4273
113	23	24.4924		113	23	31.0127		113	42	31.3067
114	26	24.5486		114	20	31.0255		114	29	31.3137
115	26	24.4707		115	41	30.8941		115	32	31.2603
116	25	24.4609		116	59	30.982		116	47	31.2161
117	22	24.4475		117	33	30.961		117	22	31.3001
118	27	24.3615		118	29	31.031		118	34	31.3448
119	29	24.4691		119	38	30.9879		119	35	31.3866
120	17	24.4721		120	33	30.9862		120	31	31.4399
121	27	24.5834		121	41	31.0412		121	37	31.4976
122	16	24.7003		122	45	31.0355		122	33	31.5136
123	26	24.8011		123	27	31.0378		123	30	31.5847
124	19	24.838		124	26	31.046		124	31	31.6413
125	12	24.9549		125	28	31.0885		125	25	31.6557
126	22	24.8552		126	19	30.9304		126	29	31.7468
127	22	24.9054		127	36	30.9563		127	47	31.8292
128	24	24.9177		128	37	30.9823		128	26	31.8858
129	28	24.9082		129	21	30.8695		129	18	31.8507
130	23	24.8919		130	39	30.8204		130	28	31.8842
131	19	24.9644		131	20	30.8055		131	35	31.7929
132	22	25.0055		132	33	30.6486		132	27	31.7898
133	24	25.0392		133	29	30.6355		133	29	31.6745
134	21	25.0823		134	35	30.6763		134	25	31.7318
135	29	25.1617		135	28	30.6147		135	20	31.7366
136	20	25.0975		136	30	30.6078		136	31	31.7613
137	56	25.0853		137	39	30.5782		137	33	31.8125
138	21	25.0587		138	29	30.5836		138	40	31.812
139	26	25.0251		139	24	30.6638		139	33	31.7848
140	19	25.1333		140	37	30.7751		140	37	31.9091
141	20	25.1193		141	29	30.7069		141	27	31.8691
142	15	25.1925		142	28	30.681		142	36	31.9561
143	27	25.1391		143	42	30.6445		143	23	31.9535
144	35	25.0859		144	42	30.5836		144	27	31.9074
145	30	25.1275		145	21	30.5365		145	30	31.9352
146	17	25.1306		146	27	30.5243		146	41	31.8805
147	25	25.0173		147	33	30.3821		147	36	31.8746
148	23	25.084		148	25	30.2675		148	27	31.7971
149	25	25.0269		149	22	30.1735		149	24	31.8629
150	27	24.9358		150	23	30.1747		150	29	31.9496
151	19	24.9849		151	29	30.1052		151	23	32.0229
152	28	24.9622		152	31	30.0421		152	38	32.008
153	27	24.9575		153	66	30.0543		153	36	32.1468
154	30	24.9455		154	24	30.066		154	20	32.2169
155	32	24.9404		155	48	29.9374		155	29	32.3057
156	25	25.161		156	36	29.8118		156	36	32.3336
157	27	25.1764		157	25	29.702		157	38	32.3715
158	13	25.2377		158	25	29.6383		158	31	32.3806
159	23	25.2157		159	29	29.6268		159	43	32.3681
160	20	25.296		160	23	29.642		160	30	32.3116
161	27	25.3003		161	29	29.5449		161	23	32.4487
162	22	25.3009		162	26	29.4612		162	45	32.5101
163	28	25.2681		163	19	29.4698		163	32	32.5489
164	22	25.3368		164	21	29.3565		164	25	32.5262
165	26	25.3499		165	31	29.3074		165	35	32.5757
166	37	25.3287		166	29	29.2339		166	19	32.5271
167	25	25.3149		167	24	29.2054		167	31	32.4618
168	31	25.3544		168	41	29.1736		168	41	32.4457
169	22	25.3167		169	26	29.1491		169	26	32.5167
170	24	25.3476		170	32	29.2021		170	31	32.5422
171	31	25.3602		171	28	29.2242		171	27	32.5339
172	28	25.3896		172	27	29.217		172	39	32.5528
173	22	25.3121		173	23	29.1092		173	33	32.5415
174	18	25.2616		174	40	29.077		174	35	32.5419
175	26	25.226		175	23	29.0373		175	40	32.5127
176	27	25.2488		176	20	29.0218		176	27	32.5797
177	25	25.2461		177	18	28.9063		177	28	32.6149
178	27	25.1812		178	35	28.8771		178	29	32.7099
179	34	25.2365		179	39	28.985		179	29	32.5818
180	31	25.2179		180	39	28.9694		180	38	32.5949
181	16	25.2661		181	16	28.9999		181	37	32.6792
182	25	25.1575		182	24	29.0222		182	27	32.6656
183	22	25.153		183	27	28.917		183	34	32.589
184	23	25.1964		184	31	28.9508		184	38	32.5983
185	27	25.0932		185	26	28.9948		185	37	32.561
186	21	25.1179		186	32	28.9785		186	39	32.5948
187	21	25.0472		187	35	28.8833		187	35	32.7165
188	33	25.1339		188	38	28.8786		188	29	32.7134
189	23	25.0212		189	29	28.8436		189	36	32.7116
190	30	25.0298		190	26	28.8861		190	31	32.6443
191	35	25.0675		191	34	28.9204		191	42	32.6169
192	27	25.008		192	21	28.9146		192	44	32.6344
193	30	25.1908		193	25	28.7257		193	26	32.5841
194	29	25.2477		194	28	28.8065		194	37	32.5626
195	22	25.2814		195	29	28.7272		195	47	32.6079
196	22	25.2963		196	29	28.6482		196	35	32.641
197	23	25.2735		197	39	28.6383		197	32	32.7292
198	30	25.2694		198	34	28.6309		198	38	32.8144
199	24	25.2417		199	25	28.6083		199	28	32.7848
200	18	25.2818		200	25	28.6194		200	29	32.7702
201	29	25.2023		201	25	28.6213		201	37	32.8373
202	18	25.3479		202	21	28.6318		202	26	32.7721
203	25	25.4205		203	32	28.5916		203	28	32.7768
204	15	25.4167		204	24	28.5306		204	34	32.8294
205	29	25.4948		205	25	28.5474		205	25	32.9042
206	31	25.529		206	30	28.3883		206	38	32.8799
207	25	25.5543		207	35	28.4383		207	35	32.8688
208	16	25.5565		208	25	28.4431		208	34	33.0058
209	28	25.546		209	24	28.3122		209	29	33.0529
210	24	25.4395		210	25	28.4268		210	28	33.0709
211	26	25.4301		211	25	28.3694		211	47	33.097
212	32	25.4707		212	20	28.3261		212	28	32.9435
213	25	25.4604		213	20	28.2691		213	48	33.0063
214	24	25.4455		214	21	28.226		214	30	33.0853
215	31	25.4672		215	38	28.1783		215	40	33.1356
216	30	25.4883		216	30	28.2054		216	40	33.1766
217	35	25.4794		217	32	28.4345		217	30	33.3538
218	31	25.4042		218	27	28.4891		218	25	33.2564
219	20	25.514		219	26	28.5127		219	30	33.3228
220	26	25.6131		220	26	28.596		220	23	33.3967
221	31	25.5963		221	20	28.6428		221	29	33.404
222	23	25.6358		222	31	28.7945		222	42	33.4142
223	14	25.5754		223	28	28.9195		223	28	33.5225
224	20	25.5433		224	24	28.963		224	33	33.4961
225	18	25.43		225	21	28.8785		225	38	33.4572
226	34	25.2998		226	46	28.9055		226	29	33.4483
227	25	25.2419		227	33	28.7739		227	25	33.4527
228	23	25.2344		228	21	28.8656		228	25	33.5214
229	32	25.1225		229	30	28.9359		229	36	33.5266
230	26	24.9793		230	28	28.9514		230	36	33.4171
231	22	24.9662		231	24	28.9736		231	42	33.4394
232	20	24.9063		232	43	28.8707		232	29	33.5422
233	29	24.8959		233	30	28.8944		233	47	33.4225
234	25	24.7888		234	29	28.9032		234	28	33.4168
235	18	24.764		235	35	28.957		235	36	33.3804
236	30	24.8193		236	33	28.8931		236	24	33.3477
237	28	24.7975		237	26	28.8684		237	30	33.4008
238	30	24.9598		238	26	28.9068		238	36	33.4526
239	29	24.8683		239	26	28.8523		239	43	33.5282
240	20	24.845		240	21	28.8205		240	25	33.612
241	20	24.8568		241	32	28.8569		241	38	33.7026
242	23	24.8268		242	24	28.8291		242	28	33.6955
243	30	24.7482		243	28	28.8899		243	35	33.7261
244	31	24.7566		244	29	28.9887		244	41	33.6745
245	17	24.8406		245	31	29.0853		245	27	33.5998
246	30	24.8884		246	22	28.9975		246	43	33.5929
247	39	24.8152		247	35	28.9619		247	41	33.6338
248	20	24.756		248	31	29.0533		248	43	33.6497
249	21	24.7487		249	33	29.0097		249	32	33.7024
250	31	24.7689		250	23	29.0812		250	24	33.7418
251	20	24.773		251	26	28.9992		251	40	33.7255
252	18	24.6357		252	34	29.0284		252	30	33.612
253	24	24.641		253	25	29.0789		253	24	33.6567
254	29	24.6247		254	26	29.3671		254	28	33.6894
255	22	24.6615		255	40	29.3549		255	21	33.6385
256	20	24.7069		256	39	29.4876		256	37	33.622
257	26	24.686		257	34	29.4934		257	35	33.6731
258	24	24.695		258	36	29.5378		258	34	33.7989
259	22	24.5677		259	24	29.6003		259	38	33.8557
260	20	24.564		260	22	29.6303		260	39	33.8414
261	22	24.4983		261	37	29.6359		261	24	33.803
262	19	24.4479		262	46	29.7201		262	30	33.8219
263	24	24.3545		263	22	29.7635		263	32	33.9151
264	16	24.3225		264	34	29.6551		264	32	33.9003
265	19	24.2179		265	24	29.6041		265	29	33.7612
266	19	24.1457		266	34	29.5975		266	37	33.8325
267	32	24.2263		267	28	29.5268		267	35	33.7013
268	18	24.2918		268	22	29.4437		268	31	33.6819
269	24	24.3191		269	36	29.5498		269	27	33.864
270	29	24.2505		270	24	29.5383		270	33	33.7336
271	28	24.2703		271	23	29.6228		271	44	33.812
272	24	24.2755		272	32	29.6392		272	37	33.7762
273	22	24.2901		273	41	29.647		273	31	33.7876
274	28	24.2451		274	26	29.6231		274	30	33.7661
275	27	24.1759		275	34	29.6974		275	42	33.7265
276	19	24.158		276	30	29.6613		276	22	33.7745
277	20	24.1921		277	26	29.593		277	35	33.7864
278	26	24.1807		278	30	29.5213		278	25	33.7523
279	25	24.206		279	27	29.6627		279	48	33.7044
280	23	24.2186		280	31	29.7596		280	27	33.7019
281	22	24.2281		281	27	29.8594		281	26	33.7968
282	30	24.1189		282	23	29.7863		282	35	33.9071
283	25	24.0695		283	36	29.7322		283	51	33.9408
284	29	24.0353		284	37	29.6494		284	33	33.9878
285	31	24.0004		285	21	29.6218		285	33	34.0222
286	26	23.9593		286	32	29.5956		286	27	34.075
287	31	23.9188		287	40	29.622		287	27	34.2259
288	19	23.8332		288	26	29.6799		288	39	34.3894
289	38	23.9055		289	32	29.6974		289	34	34.357
290	24	23.9105		290	32	29.7326		290	44	34.3355
291	21	23.9449		291	18	29.744		291	39	34.3396
292	30	24.0117		292	29	29.8511		292	32	34.385
293	21	23.9047		293	50	29.7195		293	38	34.5256
294	16	23.9655		294	17	29.8018		294	34	34.5471
295	26	24.005		295	31	29.8206		295	33	34.584
296	31	24.0429		296	37	29.8239		296	39	34.7961
297	19	24.0187		297	31	29.8493		297	31	34.8685
298	23	24.0083		298	34	30.0158		298	40	34.9045
299	26	24.0795		299	25	30.1		299	40	35.0089
300	25	24.054		300	23	30.0353		300	35	35.0024
301	27	24.0049		301	28	30.0222		301	32	34.9306
302	22	24.0807		302	31	29.9999		302	45	35.0259
303	18	24.0859		303	32	29.9965		303	39	35.0605
304	23	24.0661		304	36	30.0569		304	38	35.0778
305	21	23.9266		305	33	30.0263		305	26	35.147
306	24	23.9441		306	43	29.9792		306	38	35.0895
307	18	23.9639		307	23	29.9476		307	32	35.2262
308	28	23.9336		308	30	29.9929		308	29	35.2817
309	28	23.8357		309	33	29.9856		309	30	35.3897
310	33	23.9002		310	24	29.917		310	40	35.3488
311	25	23.8309		311	29	29.9066		311	31	35.4335
312	17	23.7864		312	33	29.857		312	49	35.5203
313	14	23.8924		313	35	29.7683		313	29	35.5802
314	24	23.879		314	27	29.6696		314	38	35.7896
315	22	23.8367		315	24	29.5979		315	29	35.8581
316	22	23.8564		316	35	29.6457		316	33	35.9426
317	25	23.901		317	27	29.6577		317	30	36.1479
318	31	23.8254		318	25	29.6698		318	42	36.2606
319	11	23.8473		319	25	29.6154		319	32	36.2796
320	14	23.8766		320	26	29.554		320	32	36.2821
321	17	23.8819		321	26	29.4999		321	37	36.3117
322	19	23.9195		322	20	29.4651		322	43	36.4103
323	21	23.943		323	28	29.4796		323	26	36.6102
324	27	23.8886		324	21	29.4999		324	41	36.6584
325	31	23.9192		325	37	29.4868		325	44	36.6537
326	26	23.9151		326	24	29.3663		326	34	36.7406
327	26	23.956		327	36	29.4867		327	36	36.7385
328	19	23.9112		328	23	29.5493		328	46	36.7416
329	35	23.8975		329	27	29.4751		329	34	36.646
330	44	23.9088		330	18	29.4736		330	41	36.7372
331	22	23.9522		331	35	29.3833		331	33	36.8135
332	24	23.8917		332	33	29.3376		332	29	36.9724
333	20	23.883		333	29	29.4272		333	51	36.989
334	35	23.9625		334	27	29.4656		334	38	37.1341
335	21	23.9529		335	27	29.4212		335	38	37.1245
336	18	23.891		336	36	29.4382		336	32	37.0949
337	19	23.8395		337	33	29.4933		337	31	37.0448
338	31	23.8017		338	34	29.5012		338	33	37.1332
339	31	23.9227		339	37	29.469		339	37	37.212
340	27	23.9768		340	29	29.4857		340	29	37.3517
341	15	23.9636		341	33	29.4888		341	32	37.3416
342	21	23.9633		342	34	29.4517		342	35	37.34
343	22	23.9179		343	21	29.3628		343	39	37.4132
344	22	23.9571		344	30	29.347		344	37	37.4835
345	20	23.956		345	31	29.3879		345	44	37.563
346	20	23.8757		346	35	29.2726		346	38	37.5319
347	23	23.9236		347	34	29.2172		347	43	37.5711
348	29	23.9633		348	23	29.1986		348	42	37.7262
349	20	23.9117		349	33	29.1598		349	28	37.7442
350	18	23.9198		350	14	29.116		350	26	37.7669
351	22	24.0179		351	35	29.0208		351	38	37.7727
352	33	24.0118		352	26	28.9469		352	45	37.9254
353	23	23.9966		353	25	28.992		353	39	38.038
354	25	23.9886		354	29	28.9823		354	39	38.0116
355	21	24.0716		355	28	28.8884		355	34	37.9977
356	22	24.1457		356	33	28.9092		356	38	37.9945
357	24	24.0699		357	39	28.9566		357	36	38.099
358	22	24.1075		358	23	28.9254		358	28	38.1145
359	26	24.1892		359	20	29.0005		359	30	38.1606
360	19	24.2456		360	28	28.8528		360	52	38.237
361	24	24.2764		361	25	28.7939		361	43	38.3221
362	29	24.2536		362	20	28.846		362	28	38.3159
363	30	24.2157		363	22	28.9324		363	40	38.3649
364	28	24.2954		364	35	28.7914		364	42	38.3527
365	32	24.2744		365	29	28.7793		365	52	38.4067
366	32	24.2358		366	33	28.825		366	34	38.2385
367	23	24.1522		367	40	28.8529		367	45	38.3049
368	13	24.1763		368	37	28.8579		368	42	38.2838
369	24	24.1278		369	29	28.793		369	25	38.3593
370	28	24.1385		370	30	28.8392		370	52	38.3925
371	18	24.2312		371	23	28.7733		371	29	38.4006
372	27	24.2723		372	28	28.7344		372	40	38.5365
373	23	24.2627		373	28	28.7676		373	46	38.5334
374	25	24.2609		374	28	28.9123		374	45	38.5027
375	24	24.3409		375	32	28.8697		375	50	38.4722
376	25	24.4275		376	30	28.9157		376	44	38.548
377	19	24.4298		377	31	28.9236		377	36	38.4817
378	23	24.4293		378	29	28.8707		378	43	38.4377
379	20	24.5597		379	17	28.8907		379	46	38.3869
380	29	24.5031		380	27	28.864		380	40	38.5383
381	27	24.4642		381	27	28.8441		381	36	38.4967
382	28	24.4267		382	27	28.7943		382	33	38.4238
383	29	24.3784		383	32	28.6985		383	33	38.4986
384	24	24.4377		384	39	28.7078		384	38	38.6865
385	25	24.5117		385	36	28.684		385	44	38.6902
386	30	24.6819		386	31	28.6233		386	41	38.7088
387	24	24.7241		387	30	28.5258		387	30	38.7609
388	30	24.7685		388	29	28.5895		388	24	38.7262
389	21	24.7031		389	38	28.4115		389	44	38.8023
390	20	24.8346		390	27	28.5105		390	50	38.8407
391	23	24.8858		391	27	28.5547		391	42	38.8742
392	24	24.8183		392	22	28.4616		392	48	38.9632
393	40	24.8802		393	41	28.4258		393	38	38.9696
394	21	24.8324		394	16	28.5947		394	36	38.999
395	23	24.8498		395	27	28.4952		395	45	38.9055
396	16	24.8365		396	30	28.4758		396	32	38.8463
397	24	24.9158		397	27	28.569		397	39	39.0254
398	23	24.8696		398	18	28.6017		398	41	39.0299
399	19	24.9488		399	24	28.5832		399	38	39.1235
400	26	24.9894		400	35	28.5502		400	43	39.2032
401	23	25.0596		401	28	28.4776		401	53	39.2459
402	17	25.0855		402	29	28.4921		402	39	39.1705
403	15	25.0973		403	22	28.483		403	36	39.285
404	25	25.0925		404	24	28.4456		404	40	39.3644
405	31	25.1084		405	28	28.5144		405	39	39.437
406	24	25.0505		406	31	28.6189		406	47	39.4255
407	26	25.1121		407	34	28.7456		407	34	39.283
408	27	25.155		408	29	28.7149		408	42	39.3168
409	27	25.1889		409	26	28.6536		409	34	39.362
410	17	25.2832		410	33	28.6395		410	49	39.4027
411	31	25.3787		411	26	28.6757		411	31	39.4573
412	30	25.4888		412	31	28.6124		412	50	39.5401
413	16	25.4395		413	31	28.567		413	35	39.6239
414	25	25.4456		414	32	28.5919		414	35	39.6277
415	28	25.4848		415	29	28.6015		415	36	39.7772
416	27	25.4054		416	30	28.5925		416	44	39.752
417	23	25.4382		417	27	28.6051		417	28	39.7771
418	45	25.4622		418	29	28.5299		418	30	39.7556
419	29	25.5613		419	33	28.528		419	37	39.8605
420	17	25.53		420	33	28.4566		420	44	39.9041
421	26	25.4339		421	32	28.3994		421	33	40.0022
422	27	25.3872		422	23	28.3561		422	29	40.1101
423	21	25.3164		423	27	28.1854		423	28	40.1436
424	22	25.3333		424	23	28.149		424	34	40.0661
425	16	25.3853		425	23	28.066		425	46	40.0861
426	18	25.4089		426	34	28.0729		426	39	40.169
427	28	25.3834		427	27	28.0063		427	42	40.1345
428	31	25.3604		428	22	27.9568		428	37	40.1822
429	25	25.3956		429	28	27.9452		429	50	40.3196
430	31	25.4966		430	27	27.9008		430	36	40.3815
431	21	25.6766		431	37	27.7722		431	38	40.5297
432	31	25.7089		432	27	27.7994		432	33	40.5849
433	22	25.7026		433	28	27.7545		433	39	40.6197
434	19	25.6298		434	22	27.6245		434	40	40.8455
435	27	25.687		435	32	27.5644		435	42	40.9357
436	27	25.7155		436	30	27.5629		436	53	40.9941
437	38	25.6449		437	23	27.6131		437	44	40.9252
438	35	25.6831		438	22	27.6417		438	31	40.9876
439	16	25.7857		439	27	27.7294		439	38	40.9493
440	24	25.7719		440	20	27.7073		440	37	41.0137
441	24	25.8426		441	16	27.7391		441	39	40.9778
442	22	25.8278		442	32	27.7555		442	51	41.0045
443	31	25.882		443	31	27.7444		443	31	40.9762
444	27	25.8223		444	25	27.7101		444	38	40.9055
445	34	25.8001		445	18	27.7179		445	43	40.9043
446	31	25.7838		446	41	27.6818		446	44	40.9057
447	27	25.7502		447	24	27.6714		447	51	40.9173
448	38	25.6795		448	32	27.7014		448	34	40.9602
449	32	25.7079		449	31	27.6416		449	55	41.0198
450	25	25.6764		450	34	27.6273		450	44	41.017
451	23	25.6569		451	31	27.4125		451	38	40.9489
452	26	25.6492		452	31	27.4812		452	34	40.9747
453	25	25.6947		453	23	27.3287		453	29	40.9586
454	30	25.6964		454	21	27.3337		454	41	41.0414
455	23	25.6536		455	33	27.3002		455	43	41.0195
456	17	25.5896		456	32	27.1948		456	34	41.0563
457	35	25.5846		457	28	27.2628		457	35	41.0611
458	26	25.571		458	34	27.2597		458	45	41.0508
459	18	25.5492		459	22	27.1635		459	40	41.0659
460	19	25.5568		460	40	27.125		460	40	40.899
461	20	25.4893		461	26	27.1211		461	40	41.0045
462	29	25.5169		462	26	27.0791		462	37	41.039
463	28	25.6023		463	31	27.0487		463	35	40.91
464	17	25.65		464	38	27.05		464	45	40.9157
465	22	25.6326		465	33	27.0357		465	36	40.9453
466	27	25.634		466	15	27.0311		466	63	41.0968
467	33	25.6187		467	27	27.0567		467	40	41.1284
468	32	25.6864		468	24	27.1591		468	50	41.2254
469	28	25.5857		469	27	27.2777		469	33	41.1764
470	26	25.4852		470	26	27.3059		470	34	41.1123
471	20	25.4852		471	29	27.2601		471	43	41.1831
472	26	25.411		472	24	27.1564		472	37	41.0779
473	29	25.3971		473	23	27.1789		473	49	41.1505
474	26	25.4205		474	17	27.1703		474	47	41.26
475	21	25.4858		475	27	27.1977		475	46	41.3408
476	19	25.4457		476	23	27.0714		476	44	41.5344
477	22	25.3854		477	24	27.0693		477	43	41.6455
478	23	25.3624		478	28	27.0685		478	53	41.6075
479	11	25.3085		479	22	27.0688		479	44	41.7551
480	35	25.3566		480	25	26.963		480	40	41.7769
481	31	25.3582		481	28	26.9884		481	45	41.8165
482	30	25.4272		482	28	27.0039		482	48	41.862
483	40	25.3489		483	30	26.966		483	37	41.816
484	21	25.3716		484	29	27.0031		484	38	41.769
485	23	25.3654		485	35	27.0868		485	45	41.8175
486	12	25.432		486	24	27.1217		486	43	41.9243
487	24	25.49		487	40	27.0857		487	32	41.9711
488	29	25.5175		488	27	27.0821		488	43	41.9776
489	32	25.6034		489	46	27.1452		489	40	41.9246
490	25	25.5908		490	15	27.1581		490	40	42.0312
491	22	25.5754		491	22	27.1809		491	51	42.1676
492	35	25.6163		492	26	27.1		492	39	42.1425
493	27	25.5589		493	29	27.0789		493	43	42.2473
494	33	25.633		494	23	27.1779		494	46	42.2484
495	19	25.6417		495	26	27.0469		495	59	42.1757
496	33	25.6041		496	29	27.0197		496	54	42.2683
497	26	25.5349		497	20	27.0962		497	28	42.342
498	31	25.567		498	22	27.1258		498	43	42.3153
499	18	25.5815		499	32	27.0333		499	40	42.2034
500	26	25.5189		500	25	27.013		500	42	42.1124
501	21	25.4277		501	28	27.1401		501	42	42.1587
502	29	25.4201		502	21	27.0812		502	55	42.2682
503	26	25.3357		503	27	27.1563		503	43	42.2692
504	24	25.27		504	32	27.0946		504	42	42.241
505	26	25.2465		505	22	27.0319		505	42	42.251
506	34	25.2034		506	14	26.9703		506	41	42.2181
507	21	25.2216		507	21	26.9489		507	71	42.3147
508	17	25.2235		508	22	26.9679		508	42	42.307
509	28	25.2909		509	33	26.974		509	37	42.3293
510	20	25.2827		510	30	26.9793		510	38	42.2635
511	25	25.1625		511	14	27.0437		511	46	42.3934
512	15	25.1993		512	32	27.0842		512	33	42.3587
513	28	25.1718		513	34	27.1083		513	51	42.3646
514	17	25.1287		514	27	27.1261		514	42	42.3814
515	22	25.1198		515	21	27.1309		515	31	42.294
516	36	25.1259		516	20	27.1374		516	45	42.2826
517	21	25.1544		517	28	27.1521		517	42	42.4559
518	25	25.0711		518	32	27.1301		518	45	42.4598
519	21	25.2305		519	20	27.1969		519	40	42.4571
520	18	25.1062		520	29	27.1681		520	38	42.5168
521	29	25.0662		521	28	27.2393		521	30	42.6189
522	25	24.996		522	26	27.2816		522	33	42.5631
523	30	25.0391		523	37	27.2711		523	49	42.4753
524	20	24.9625		524	27	27.2957		524	47	42.4571
525	21	24.8648		525	26	27.2371		525	49	42.3609
526	29	24.8399		526	30	27.2436		526	44	42.3937
527	31	24.788		527	27	27.2867		527	50	42.3834
528	31	24.7363		528	37	27.3006		528	41	42.3819
529	16	24.8354		529	19	27.246		529	39	42.4462
530	23	24.8511		530	27	27.272		530	37	42.5613
531	22	24.7292		531	29	27.3183		531	32	42.5278
532	20	24.6936		532	25	27.3435		532	36	42.5088
533	27	24.7256		533	33	27.3123		533	34	42.4222
534	32	24.6695		534	41	27.2388		534	30	42.3956
535	30	24.6563		535	30	27.2181		535	35	42.3994
536	20	24.62		536	22	27.2489		536	39	42.4331
537	30	24.5865		537	24	27.2299		537	50	42.5292
538	16	24.6618		538	24	27.1529		538	31	42.6783
539	19	24.7637		539	17	27.0834		539	46	42.644
540	35	24.7883		540	35	27.1027		540	36	42.6149
541	20	24.7862		541	20	27.0452		541	41	42.6146
542	19	24.7687		542	26	26.9763		542	35	42.5765
543	15	24.7722		543	31	27.0098		543	45	42.6168
544	31	24.8201		544	21	27.037		544	55	42.6196
545	26	24.7955		545	24	27.1066		545	44	42.5383
546	23	24.8561		546	31	27.0296		546	51	42.5051
547	25	24.8975		547	32	27.0665		547	44	42.6072
548	33	24.8744		548	26	27.0247		548	45	42.5864
549	26	25.0257		549	27	27.036		549	42	42.576
550	25	25.0974		550	31	27.0202		550	36	42.6864
551	21	25.1032		551	39	27.0524		551	42	42.7334
552	23	25.116		552	22	27.014		552	41	42.7723
553	27	25.1357		553	43	27.0531		553	54	42.6978
554	23	25.1555		554	21	27.0611		554	35	42.6576
555	31	25.1695		555	30	27.0867		555	49	42.6889
556	30	25.1919		556	39	27.1618		556	36	42.7567
557	23	25.1303		557	21	27.2295		557	44	42.711
558	26	25.1458		558	37	27.2229		558	44	42.6125
559	25	25.2747		559	34	27.2411		559	32	42.6062
560	25	25.2574		560	23	27.208		560	58	42.5658
561	28	25.1859		561	26	27.1866		561	44	42.5202
562	20	25.1654		562	28	27.1563		562	45	42.4625
563	17	25.1895		563	21	27.1561		563	52	42.4797
564	23	25.2083		564	18	27.1864		564	46	42.3768
565	30	25.1738		565	33	27.3377		565	45	42.4176
566	32	25.1956		566	26	27.299		566	39	42.3331
567	35	25.2454		567	26	27.2315		567	37	42.6024
568	15	25.3548		568	23	27.2365		568	39	42.6052
569	27	25.4501		569	18	27.2334		569	56	42.6922
570	38	25.4355		570	22	27.2735		570	41	42.6457
571	29	25.5181		571	33	27.2026		571	50	42.5755
572	29	25.3845		572	34	27.1652		572	51	42.5373
573	30	25.3948		573	22	27.2027		573	38	42.5162
574	21	25.4361		574	26	27.1782		574	39	42.5718
575	17	25.5068		575	21	27.143		575	42	42.5949
576	30	25.5444		576	46	27.1425		576	32	42.6954
577	34	25.5259		577	28	27.0754		577	37	42.7594
578	23	25.5051		578	29	27.0819		578	49	42.8602
579	31	25.4909		579	27	27.0002		579	31	42.8976
580	14	25.3988		580	29	26.8266		580	51	43.0208
581	29	25.3896		581	21	26.8341		581	43	43.0899
582	18	25.4885		582	22	26.8268		582	38	43.1514
583	39	25.6013		583	29	26.8064		583	47	43.2452
584	27	25.665		584	24	26.8328		584	47	43.2794
585	26	25.5479		585	25	26.8238		585	39	43.4134
586	17	25.5004		586	29	26.8489		586	37	43.4048
587	23	25.4576		587	34	26.9191		587	42	43.3716
588	21	25.5358		588	29	27.0269		588	36	43.2303
589	19	25.5386		589	19	27.0478		589	37	43.2048
590	23	25.611		590	35	27.2215		590	35	43.2488
591	22	25.6826		591	23	27.2085		591	37	43.3067
592	17	25.7279		592	37	27.1474		592	51	43.4475
593	31	25.8247		593	24	27.234		593	40	43.5138
594	30	25.7027		594	27	27.2157		594	44	43.5573
595	20	25.7437		595	33	27.2424		595	52	43.6472
596	28	25.7257		596	30	27.2451		596	39	43.9255
597	25	25.71		597	19	27.2781		597	28	44.0948
598	19	25.7573		598	22	27.2576		598	48	44.0256
599	20	25.8567		599	29	27.271		599	62	44.1257
600	26	25.8425		600	25	27.3281		600	57	44.0709
601	37	25.8858		601	16	27.3697		601	44	44.1742
602	23	25.9047		602	34	27.3949		602	46	44.2175
603	27	25.8578		603	17	27.3521		603	47	44.4341
604	22	25.8739		604	28	27.3899		604	48	44.5249
605	26	25.8609		605	30	27.3989		605	47	44.6004
606	35	25.8567		606	34	27.4372		606	52	44.6902
607	20	25.8645		607	32	27.38		607	43	44.7858
608	24	25.9258		608	30	27.3334		608	44	45.1232
609	16	25.9153		609	27	27.3722		609	48	45.2035
610	26	25.9989		610	24	27.4166		610	52	45.1579
611	31	26.0057		611	23	27.3889		611	41	45.1804
612	24	25.9964		612	19	27.1913		612	45	45.2711
613	32	25.9845		613	26	27.2624		613	59	45.3446
614	20	26.0074		614	27	27.3269		614	43	45.4034
615	24	25.9986		615	30	27.2888		615	57	45.59
616	25	26.0154		616	27	27.2504		616	48	45.6505
617	21	26.1073		617	27	27.2162		617	31	45.7884
618	32	26.1171		618	29	27.2831		618	37	45.8362
619	22	26.1542		619	19	27.2539		619	39	45.9587
620	45	26.1443		620	36	27.1886		620	37	46.0639
621	22	26.1161		621	23	27.2263		621	38	46.1645
622	35	26.1461		622	26	27.1755		622	48	46.024
623	21	26.1248		623	24	27.1633		623	48	45.8998
624	31	26.1061		624	23	27.1838		624	37	45.9581
625	35	26.1099		625	30	27.2505		625	53	46.0132
626	19	26.1026		626	21	27.2625		626	48	46.0728
627	24	26.1536		627	27	27.3254		627	47	46.2231
628	34	26.147		628	24	27.3133		628	49	46.2708
629	17	26.2396		629	28	27.429		629	35	46.3436
630	22	26.166		630	23	27.3285		630	41	46.3927
631	47	26.1063		631	19	27.3099		631	47	46.3958
632	26	26.0764		632	32	27.2854		632	47	46.3962
633	27	26.0228		633	30	27.2839		633	51	46.437
634	30	26.0793		634	37	27.3348		634	49	46.4078
635	21	26.0922		635	24	27.3395		635	46	46.3384
636	32	26.152		636	27	27.3797		636	44	46.3186
637	32	26.0192		637	32	27.3885		637	47	46.3271
638	29	26.1328		638	33	27.3361		638	31	46.4552
639	23	26.0716		639	31	27.2771		639	42	46.4176
640	14	26.0802		640	24	27.2311		640	48	46.5265
641	25	26.14		641	27	27.3469		641	43	46.4416
642	27	26.1325		642	24	27.3993		642	50	46.3816
643	22	26.0549		643	26	27.4315		643	52	46.3668
644	25	25.8433		644	26	27.5066		644	37	46.4401
645	31	25.9018		645	14	27.475		645	55	46.5535
646	27	25.9009		646	26	27.4339		646	54	46.6101
647	27	25.9424		647	34	27.4893		647	37	46.6624
648	32	25.9291		648	28	27.5301		648	61	46.7836
649	20	25.9402		649	29	27.5189		649	43	46.8442
650	25	25.924		650	32	27.4636		650	48	46.8247
651	27	25.908		651	29	27.463		651	46	46.7184
652	24	25.8541		652	36	27.5044		652	41	46.821
653	26	25.8288		653	26	27.4661		653	52	46.9054
654	25	25.8621		654	22	27.6521		654	42	47.035
655	31	25.8344		655	17	27.5706		655	44	47.009
656	23	25.8449		656	22	27.5213		656	41	47.1098
657	28	25.8797		657	22	27.6329		657	47	47.0984
658	36	25.8839		658	28	27.6034		658	55	47.2116
659	12	25.8355		659	31	27.7519		659	53	47.3222
660	23	25.8836		660	26	27.776		660	53	47.3456
661	31	25.7973		661	43	27.7497		661	54	47.5314
662	25	25.8536		662	31	27.7963		662	56	47.6211
663	28	25.789		663	27	27.8629		663	43	47.6875
664	28	25.6926		664	28	27.8229		664	57	47.8001
665	24	25.5597		665	19	27.8161		665	48	47.9572
666	21	25.5862		666	40	27.896		666	56	48.0447
667	22	25.6948		667	26	27.8282		667	36	48.0052
668	20	25.716		668	28	27.8432		668	49	48.0603
669	21	25.6042		669	26	27.812		669	48	48.1178
670	32	25.5742		670	23	27.661		670	49	48.2716
671	17	25.6377		671	37	27.5414		671	53	48.3359
672	40	25.5945		672	36	27.5518		672	58	48.4438
673	27	25.6143		673	21	27.3992		673	50	48.5241
674	26	25.6798		674	28	27.3282		674	52	48.479
675	19	25.6695		675	23	27.3465		675	55	48.558
676	18	25.6404		676	28	27.3693		676	44	48.6252
677	23	25.6767		677	33	27.5492		677	47	48.4526
678	26	25.7086		678	24	27.6336		678	41	48.5161
679	26	25.683		679	40	27.7085		679	60	48.6862
680	24	25.7326		680	47	27.7373		680	40	48.6059
681	37	25.6467		681	26	27.7807		681	43	48.6739
682	19	25.6932		682	31	27.7701		682	49	48.6543
683	16	25.5466		683	33	27.7128		683	48	48.6631
684	33	25.6715		684	29	27.7304		684	45	48.7003
685	39	25.7232		685	33	27.638		685	32	48.6441
686	32	25.7442		686	35	27.6288		686	58	48.6271
687	20	25.7249		687	18	27.6424		687	60	48.571
688	15	25.739		688	29	27.7247		688	64	48.5806
689	30	25.6769		689	28	27.734		689	60	48.5358
690	24	25.65		690	27	27.6467		690	48	48.5027
691	17	25.6425		691	21	27.7682		691	46	48.4728
692	17	25.6109		692	34	27.6893		692	46	48.4167
693	23	25.5684		693	18	27.7556		693	44	48.4869
694	45	25.65		694	35	27.7637		694	51	48.4744
695	30	25.6866		695	23	27.7495		695	48	48.5627
696	24	25.7202		696	29	27.7974		696	36	48.5836
697	38	25.6918		697	28	27.8837		697	46	48.5822
698	23	25.6499		698	26	27.863		698	52	48.4707
699	21	25.5701		699	23	27.8832		699	44	48.5049
700	23	25.5615		700	27	27.9093		700	62	48.6684
701	23	25.5647		701	22	27.8839		701	43	48.827
702	21	25.6218		702	27	27.7538		702	51	48.8873
703	38	25.6125		703	29	27.8112		703	41	48.9737
704	27	25.6604		704	24	27.7052		704	46	48.9913
705	29	25.6602		705	33	27.7765		705	47	49.0896
706	30	25.6428		706	19	27.8317		706	45	49.0099
707	37	25.6721		707	23	27.9176		707	43	49.0683
708	17	25.6636		708	28	28.0262		708	41	49.0017
709	22	25.6005		709	17	28.0893		709	47	49.0828
710	20	25.5566		710	27	28.1146		710	59	49.1606
711	22	25.4953		711	34	28.08		711	51	49.267
712	29	25.5466		712	41	28.0451		712	50	49.2306
713	19	25.5149		713	23	27.9643		713	39	49.2379
714	27	25.514		714	26	27.9429		714	59	49.2932
715	20	25.3806		715	33	28.01		715	33	49.3062
716	21	25.3077		716	27	28.0169		716	38	49.4168
717	25	25.2942		717	25	28.0323		717	41	49.52
718	21	25.2051		718	19	28.0473		718	50	49.4829
719	21	25.2503		719	36	27.968		719	43	49.4172
720	23	25.1834		720	29	27.92		720	40	49.3707
721	22	25.3132		721	24	27.9917		721	38	49.3348
722	25	25.2663		722	35	27.9676		722	62	49.2794
723	28	25.3535		723	28	28.0016		723	63	49.2238
724	33	25.2257		724	35	28.0475		724	55	49.2517
725	20	25.2634		725	19	28.1034		725	54	49.1875
726	22	25.318		726	25	28.1636		726	56	49.1905
727	22	25.3116		727	22	28.0886		727	39	49.1448
728	32	25.2577		728	29	28.1096		728	59	49.1017
729	19	25.2733		729	22	28.0992		729	47	48.8069
730	26	25.214		730	33	28.1684		730	48	48.7054
731	31	25.1666		731	30	28.1818		731	52	48.5375
732	26	25.2142		732	33	28.1385		732	47	48.5218
733	27	25.1864		733	26	28.1247		733	45	48.544
734	19	25.1526		734	27	28.1356		734	52	48.5456
735	30	25.2095		735	42	28.2447		735	53	48.6519
736	22	25.1755		736	27	28.2777		736	51	48.5941
737	38	25.1651		737	23	28.2927		737	51	48.6622
738	15	25.2614		738	33	28.2062		738	46	48.7339
739	24	25.1741		739	34	28.3167		739	49	48.7238
740	17	25.1786		740	25	28.2866		740	44	48.6193
741	26	25.0974		741	21	28.2872		741	60	48.5985
742	20	25.059		742	14	28.228		742	62	48.6285
743	28	25.1242		743	22	28.1847		743	50	48.6202
744	42	25.0612		744	21	28.1927		744	48	48.5568
745	22	25.072		745	25	28.2064		745	53	48.4874
746	25	25.1125		746	29	28.1409		746	50	48.6682
747	16	25.153		747	23	28.0946		747	58	48.7363
748	25	25.1483		748	26	28.1537		748	42	48.647
749	30	25.1898		749	27	28.1974		749	51	48.789
750	27	25.1637		750	34	28.1736		750	59	48.7165
751	26	25.0996		751	31	28.2255		751	65	48.6682
752	27	25.0676		752	34	28.2693		752	43	48.4985
753	25	25.0295		753	28	28.3797		753	44	48.4366
754	21	25.0943		754	19	28.3776		754	51	48.567
755	25	25.0681		755	33	28.2778		755	53	48.56
756	28	25.1755		756	38	28.1838		756	50	48.5213
757	24	25.1762		757	26	28.1534		757	52	48.4593
758	21	25.2127		758	27	28.1268		758	43	48.4343
759	31	25.3024		759	19	28.0987		759	43	48.3841
760	17	25.2331		760	33	28.1523		760	42	48.4944
761	35	25.2116		761	29	28.181		761	46	48.5893
762	19	24.9512		762	22	28.2924		762	45	48.568
763	27	24.8941		763	21	28.2586		763	49	48.6486
764	28	24.9714		764	28	28.2993		764	50	48.662
765	39	24.9373		765	20	28.228		765	38	48.7868
766	25	24.927		766	23	28.0544		766	46	48.8007
767	16	24.944		767	36	28.1156		767	57	48.8765
768	31	24.9278		768	25	28.1334		768	42	48.8174
769	29	24.7995		769	28	28.1857		769	43	48.9623
770	30	24.4478		770	39	28.1688		770	47	48.956
771	29	24.4562		771	39	28.1206		771	44	48.9514
772	35	24.3691		772	33	28.2139		772	47	48.892
773	27	24.4708		773	57	28.2501		773	52	49.0026
774	22	24.5083		774	35	28.1899		774	56	49.0774
775	23	24.5088		775	27	28.2097		775	40	49.0941
776	21	24.435		776	21	28.1098		776	44	49.2249
777	25	24.3675		777	25	27.9688		777	66	49.2503
778	30	24.3511		778	20	28.0109		778	39	49.2235
779	27	24.3716		779	22	27.9928		779	36	49.1021
780	25	24.4355		780	26	27.9857		780	51	49.187
781	26	24.4525		781	26	28.136		781	51	49.242
782	23	24.5601		782	25	28.0962		782	55	49.2697
783	38	24.5917		783	32	28.154		783	46	49.2162
784	23	24.5289		784	29	28.2854		784	51	49.1529
785	21	24.6213		785	39	28.1656		785	64	49.1445
786	24	24.7169		786	29	28.2294		786	51	49.0223
787	20	24.8373		787	30	28.3172		787	54	49.0223
788	21	24.8505		788	26	28.2405		788	50	49.0907
789	29	24.7556		789	31	28.2089		789	51	49.3503
790	22	24.7578		790	34	28.2458		790	50	49.5373
791	23	24.7829		791	22	28.3034		791	47	49.5768
792	25	24.7741		792	37	28.2906		792	52	49.6601
793	21	24.7375		793	32	28.2789		793	49	49.6678
794	18	24.6764		794	27	28.2891		794	49	49.6902
795	23	24.8425		795	33	28.3785		795	39	49.7575
796	13	24.9507		796	31	28.2975		796	56	49.7306
797	29	24.9091		797	23	28.2853		797	46	49.6088
798	28	25.0408		798	26	28.304		798	49	49.6653
799	27	24.966		799	23	28.2563		799	49	49.7953
800	18	24.8996		800	29	28.2894		800	46	49.7686
801	22	24.8486		801	32	28.3194		801	42	49.9315
802	26	24.8057		802	37	28.2732		802	42	49.896
803	21	24.7043		803	30	28.22		803	40	49.9517
804	17	24.7638		804	35	28.2719		804	50	49.9698
805	18	24.7896		805	22	28.3206		805	40	49.8918
806	24	24.8893		806	26	28.3532		806	63	50.0306
807	27	24.9148		807	26	28.2885		807	50	50.0329
808	17	25.0694		808	21	28.3241		808	58	50.1076
809	28	24.9416		809	25	28.3634		809	39	50.104
810	17	25.013		810	27	28.3313		810	43	50.0781
811	29	24.9909		811	32	28.3105		811	43	50.2779
812	19	24.9379		812	31	28.3214		812	51	50.3663
813	23	24.9972		813	33	28.4986		813	49	50.4255
814	27	24.9728		814	32	28.5024		814	57	50.3215
815	33	25.0137		815	21	28.3358		815	47	50.5244
816	29	24.9567		816	32	28.3821		816	48	50.478
817	22	24.9283		817	28	28.384		817	40	50.4925
818	28	24.9359		818	28	28.2897		818	41	50.4874
819	21	24.9196		819	43	28.2683		819	50	50.5552
820	26	24.7844		820	29	28.335		820	49	50.5037
821	23	24.726		821	30	28.3214		821	45	50.466
822	24	24.7776		822	30	28.3438		822	48	50.4323
823	19	24.7306		823	25	28.3951		823	58	50.5776
824	34	24.6646		824	21	28.3663		824	47	50.7277
825	22	24.6859		825	18	28.4652		825	48	50.6761
826	24	24.6707		826	24	28.4057		826	55	50.7285
827	16	24.7188		827	33	28.3809		827	57	50.8292
828	27	24.7111		828	26	28.3976		828	56	50.8249
829	28	24.7923		829	27	28.433		829	93	50.9839
830	21	24.7312		830	20	28.3623		830	54	51.01
831	24	24.751		831	22	28.3524		831	69	51.0293
832	37	24.8374		832	25	28.3742		832	55	51.0733
833	27	24.8417		833	34	28.346		833	50	51.1039
834	29	24.9338		834	29	28.3418		834	57	51.1339
835	20	24.9247		835	23	28.4383		835	41	51.1869
836	23	24.9733		836	20	28.5489		836	60	51.2284
837	31	24.8812		837	25	28.5566		837	41	51.3241
838	17	24.9641		838	44	28.5177		838	43	51.4417
839	39	24.9198		839	19	28.5021		839	37	51.4035
840	21	24.924		840	36	28.4036		840	60	51.3693
841	23	24.7201		841	25	28.3983		841	55	51.3237
842	28	24.5959		842	36	28.3461		842	43	51.3952
843	16	24.5777		843	31	28.0993		843	55	51.5631
844	28	24.501		844	26	28.0536		844	65	51.6227
845	21	24.6243		845	25	28.0198		845	51	51.7563
846	23	24.5355		846	23	27.9471		846	35	51.8522
847	19	24.4646		847	32	27.9131		847	49	51.9273
848	25	24.4232		848	26	27.8788		848	53	52.0503
849	24	24.4972		849	22	27.9014		849	46	51.9903
850	21	24.5402		850	32	27.9284		850	57	52.0085
851	31	24.4818		851	25	27.9479		851	59	52.275
852	29	24.5584		852	23	27.9763		852	74	52.477
853	27	24.5816		853	21	27.9841		853	55	52.6048
854	15	24.6044		854	26	28.0441		854	40	52.6759
855	26	24.6247		855	35	27.959		855	48	52.7543
856	14	24.5843		856	29	28.0214		856	54	52.8937
857	20	24.5542		857	25	28.1219		857	54	52.8798
858	20	24.5118		858	24	28.096		858	55	53.062
859	21	24.4334		859	30	28.1278		859	67	53.0132
860	18	24.5345		860	22	28.0444		860	44	53.0617
861	22	24.5282		861	20	28.0937		861	46	53.0785
862	63	24.6176		862	26	28.1054		862	63	53.219
863	31	24.5586		863	34	28.019		863	52	53.2815
864	16	24.6613		864	20	27.982		864	48	53.2707
865	31	24.6879		865	36	27.9502		865	47	53.4033
866	24	24.8287		866	41	27.7847		866	53	53.3187
867	17	24.844		867	31	27.7741		867	53	53.4846
868	22	24.7827		868	23	27.8146		868	51	53.6917
869	35	24.818		869	20	27.8098		869	36	53.718
870	67	24.8771		870	27	27.708		870	55	53.749
871	31	24.9151		871	28	27.7957		871	56	53.8736
872	29	24.9984		872	23	27.8859		872	68	53.9198
873	27	24.9812		873	30	27.9328		873	51	54.0442
874	23	24.9698		874	28	28.1635		874	48	54.0783
875	27	24.9885		875	24	28.1844		875	58	54.2264
876	30	24.9834		876	35	28.2061		876	46	54.1362
877	28	24.9698		877	46	28.136		877	49	54.1646
878	26	25.0288		878	27	28.1163		878	59	54.3735
879	24	25.0874		879	26	27.9765		879	66	54.3663
880	18	25.0589		880	41	27.9178		880	58	54.3755
881	22	25.0915		881	28	27.8948		881	42	54.499
882	23	25.109		882	33	27.8561		882	48	54.6345
883	15	25.097		883	25	27.773		883	65	54.6883
884	24	25.1996		884	17	27.7444		884	66	54.6769
885	20	25.2367		885	47	27.7694		885	56	54.6678
886	26	25.1761		886	27	27.8915		886	58	54.8278
887	16	25.176		887	26	27.9095		887	68	54.9156
888	18	25.1891		888	31	27.9417		888	62	55.0696
889	27	25.2138		889	36	27.9062		889	41	55.1187
890	29	25.2889		890	26	27.9014		890	47	55.1834
891	20	25.2595		891	22	27.9578		891	55	55.212
892	17	25.0703		892	25	27.9236		892	47	55.3286
893	20	25.0361		893	38	27.9645		893	57	55.4128
894	29	24.996		894	19	28.0368		894	53	55.4889
895	21	24.9476		895	25	28.0044		895	54	55.5561
896	14	24.9429		896	36	28.0038		896	64	55.6254
897	28	24.9052		897	33	28.0351		897	65	55.8448
898	19	24.8745		898	28	27.9765		898	51	55.8888
899	32	25.0015		899	35	27.9036		899	47	56.018
900	29	25.0958		900	21	27.8096		900	60	56.1127
901	29	25.097		901	25	27.8278		901	53	56.2243
902	28	25.0804		902	30	27.8395		902	61	56.2252
903	34	25.0861		903	36	27.8626		903	57	56.0754
904	30	25.0764		904	24	27.8233		904	52	56.0873
905	24	25.0339		905	19	27.8988		905	70	56.1683
906	16	24.9154		906	30	27.8476		906	42	56.1035
907	27	24.96		907	29	27.8766		907	58	56.247
908	17	25.0174		908	19	27.852		908	46	56.2935
909	35	24.9387		909	23	27.7602		909	54	56.3844
910	13	24.993		910	21	27.7204		910	63	56.3897
911	23	24.9551		911	29	27.7396		911	45	56.2786
912	29	25.0193		912	32	27.7882		912	52	56.1892
913	21	24.9553		913	17	27.7936		913	55	56.2471
914	22	24.8838		914	22	27.8164		914	66	56.3086
915	21	24.8809		915	48	27.7764		915	45	56.2593
916	27	24.9104		916	27	27.8107		916	52	56.2567
917	24	24.9208		917	27	27.8573		917	48	56.1642
918	23	24.931		918	38	27.9472		918	53	56.0637
919	22	24.955		919	22	27.9894		919	52	55.8874
920	38	24.839		920	27	28.1591		920	61	55.941
921	30	24.8439		921	31	28.1521		921	56	55.9029
922	14	24.8773		922	21	28.1835		922	53	55.8631
923	30	24.7768		923	28	28.1862		923	53	55.8649
924	36	24.7222		924	32	28.2038		924	54	55.8816
925	30	24.846		925	22	28.2319		925	74	55.7594
926	22	24.8057		926	27	28.1946		926	60	55.7125
927	15	24.7731		927	28	28.1395		927	56	55.762
928	22	24.7309		928	19	28.1821		928	53	55.9137
929	20	24.79		929	23	28.1801		929	51	55.9735
930	26	24.804		930	30	28.0898		930	57	56.3161
931	22	24.7291		931	33	28.0517		931	59	56.2936
932	18	24.6413		932	26	27.9594		932	60	56.5419
933	24	24.7435		933	36	27.9264		933	57	56.6112
934	13	24.7367		934	26	27.9907		934	55	56.5761
935	18	24.7542		935	13	27.9306		935	59	56.5882
936	21	24.698		936	26	27.7774		936	62	56.5108
937	32	24.7367		937	25	27.6926		937	53	56.6551
938	25	24.6732		938	27	27.6518		938	50	56.537
939	19	24.5686		939	34	27.8581		939	66	56.4323
940	21	24.6828		940	47	27.795		940	69	56.3897
941	42	24.6937		941	26	27.8075		941	66	56.5139
942	41	24.6804		942	28	27.8433		942	67	56.5048
943	21	24.7487		943	47	27.945		943	57	56.4355
944	37	24.7172		944	28	28.0096		944	60	56.4471
945	25	24.7508		945	25	27.9406		945	48	56.6603
946	34	24.7462		946	34	27.99		946	58	56.7069
947	35	24.7543		947	33	27.925		947	58	56.533
948	22	24.7008		948	27	28.0449		948	60	56.4324
949	15	24.7059		949	22	28.036		949	69	56.4079
950	24	24.7102		950	22	28.0245		950	68	56.3238
951	35	24.6395		951	30	28.0783		951	43	56.3081
952	16	24.6675		952	26	28.064		952	58	56.4133
953	24	24.7705		953	32	27.9525		953	46	56.5014
954	22	24.805		954	19	27.9656		954	54	56.5939
955	18	24.7546		955	29	27.9451		955	60	56.5764
956	30	24.7178		956	23	28.007		956	54	56.6115
957	32	24.5913		957	23	28.01		957	72	56.6578
958	30	24.5594		958	28	28.0188		958	48	56.6513
959	32	24.4739		959	21	28.0313		959	70	56.6531
960	18	24.4396		960	28	28.0417		960	57	56.7404
961	18	24.4095		961	24	27.9765		961	60	56.7523
962	23	24.3545		962	25	27.9011		962	47	56.6993
963	27	24.6054		963	31	27.9047		963	56	56.8459
964	13	24.6266		964	23	27.9666		964	70	56.828
965	24	24.5219		965	29	27.8561		965	52	56.8445
966	20	24.5377		966	39	27.9536		966	69	56.7534
967	23	24.5545		967	21	28.0526		967	43	56.7001
968	24	24.4435		968	27	28.0861		968	48	56.7431
969	26	24.494		969	22	28.0214		969	57	56.8185
970	21	24.6246		970	38	27.9831		970	57	56.6054
971	25	24.9715		971	24	27.9494		971	48	56.5266
972	18	25.0573		972	24	27.8645		972	55	56.6486
973	38	25.0997		973	24	27.8097		973	47	56.6968
974	30	25.0993		974	24	27.8497		974	64	56.6657
975	21	25.0636		975	31	27.887		975	53	56.4866
976	25	25.1033		976	23	27.7665		976	69	56.4823
977	24	25.1521		977	29	27.797		977	57	56.4543
978	18	25.0424		978	26	27.79		978	55	56.4731
979	23	25.0357		979	37	27.7812		979	57	56.5191
980	32	24.8708		980	28	27.6325		980	51	56.5681
981	22	24.8221		981	27	27.7055		981	50	56.6269
982	25	24.8762		982	29	27.7063		982	48	56.5699
983	26	24.9494		983	34	27.6576		983	63	56.4935
984	26	24.9217		984	34	27.6772		984	63	56.5378
985	20	25.0021		985	24	27.5957		985	68	56.7038
986	31	25.0048		986	21	27.7028		986	59	56.6037
987	26	25.029		987	25	27.6726		987	56	56.5098
988	20	24.9557		988	24	27.6791		988	50	56.5795
989	19	24.9029		989	29	27.6636		989	60	56.719
990	20	24.9029		990	30	27.7403		990	59	56.6676
991	27	24.848		991	25	27.7062		991	63	56.5818
992	50	24.8548		992	25	27.6709		992	48	56.541
993	32	24.8213		993	30	27.6559		993	57	56.5284
994	29	24.815		994	21	27.6368		994	55	56.5215
995	27	24.8387		995	30	27.5828		995	56	56.5511
996	26	24.8694		996	32	27.5563		996	45	56.5633
997	20	24.7557		997	26	27.6785		997	41	56.6431
998	35	24.7401		998	30	27.6322		998	54	56.8203
999	13	24.7396		999	35	27.5538		999	45	56.7069
1000	16	24.7839		1000	35	27.5988		1000	49	56.5216
1001	19	24.7872		1001	26	27.5622		1001	43	56.6426
1002	25	24.9617		1002	30	27.5243		1002	53	56.6422
1003	26	25.0075		1003	34	27.5467		1003	73	56.7667
1004	23	25.1146		1004	36	27.6232		1004	49	56.815
1005	23	25.179		1005	26	27.7055		1005	49	56.7291
1006	34	25.2356		1006	30	27.6047		1006	58	56.7971
1007	18	25.0612		1007	23	27.6452		1007	53	56.7167
1008	19	25.1415		1008	30	27.5759		1008	53	56.571
1009	27	25.093		1009	34	27.5732		1009	55	56.4883
1010	20	25.0634		1010	31	27.5367		1010	47	56.5298
1011	21	24.9992		1011	25	27.4395		1011	66	56.6298
1012	19	25.0145		1012	26	27.4325		1012	63	56.5566
1013	26	25.0673		1013	31	27.4206		1013	51	56.4963
1014	31	25.0677		1014	31	27.3269		1014	48	56.6414
1015	26	25.0667		1015	39	27.2754		1015	71	56.7972
1016	28	25.0424		1016	18	27.4066		1016	55	56.7776
1017	27	25.0414		1017	27	27.3711		1017	68	56.6295
1018	20	25.0055		1018	17	27.4028		1018	61	56.5786
1019	24	24.9859		1019	23	27.4587		1019	72	56.6495
1020	36	24.9594		1020	21	27.4339		1020	50	56.5609
1021	25	25.1429		1021	31	27.3866		1021	61	56.549
1022	18	25.2306		1022	27	27.4523		1022	57	56.5536
1023	37	25.2113		1023	31	27.3904		1023	54	56.4397
1024	26	25.221		1024	24	27.3296		1024	62	56.3797
1025	17	25.2737		1025	18	27.4487		1025	70	56.3275
1026	27	25.324		1026	23	27.3364		1026	61	56.4871
1027	28	25.3743		1027	31	27.4025		1027	55	56.4647
1028	21	25.2369		1028	27	27.4074		1028	43	56.5247
1029	18	25.2779		1029	26	27.344		1029	54	56.3477
1030	25	25.3009		1030	39	27.3809		1030	54	56.3074
1031	30	25.3007		1031	25	27.4008		1031	65	56.1803
1032	35	25.3959		1032	34	27.4225		1032	44	56.2284
1033	23	25.3164		1033	29	27.4301		1033	54	56.2916
1034	28	25.3409		1034	25	27.5347		1034	63	56.3464
1035	27	25.3459		1035	37	27.5056		1035	64	56.326
1036	28	25.2497		1036	44	27.4577		1036	60	56.3585
1037	18	25.3076		1037	32	27.4643		1037	49	56.4657
1038	40	25.357		1038	31	27.3887		1038	65	56.4962
1039	32	25.3049		1039	17	27.2571		1039	65	56.4346
1040	25	25.2538		1040	28	27.2504		1040	50	56.4795
1041	21	25.1655		1041	35	27.443		1041	50	56.6181
1042	26	25.2763		1042	21	27.4729		1042	63	56.686
1043	20	25.3654		1043	23	27.5086		1043	59	56.8026
1044	21	25.3538		1044	23	27.6958		1044	60	56.7949
1045	24	25.4199		1045	36	27.758		1045	43	56.8922
1046	22	25.4305		1046	19	27.7952		1046	51	56.8387
1047	22	25.5839		1047	32	27.8907		1047	64	56.932
1048	26	25.6658		1048	16	27.9356		1048	68	56.9501
1049	24	25.719		1049	27	28.0097		1049	62	56.7738
1050	23	25.6067		1050	23	27.9985		1050	63	56.7737
1051	30	25.5997		1051	24	27.9696		1051	65	56.879
1052	27	25.7584		1052	26	28.0141		1052	51	56.8133
1053	15	25.7369		1053	37	27.9042		1053	69	56.7706
1054	22	25.7948		1054	18	27.8811		1054	50	56.78
1055	21	25.7992		1055	27	27.8437		1055	49	56.8227
1056	30	25.7868		1056	25	27.9371		1056	49	56.822
1057	30	25.9361		1057	27	27.9014		1057	53	56.904
1058	23	26.0547		1058	22	27.9152		1058	60	57.1271
1059	30	26.1153		1059	20	27.9707		1059	60	57.1474
1060	24	26.1934		1060	26	27.9993		1060	61	57.1998
1061	20	26.2621		1061	28	27.9731		1061	48	57.126
1062	27	26.2875		1062	27	27.9613		1062	58	57.1982
1063	28	26.3607		1063	22	27.831		1063	48	56.998
1064	28	26.3367		1064	22	27.86		1064	59	57.0616
1065	30	26.2822		1065	31	27.8723		1065	50	57.2318
1066	29	26.3067		1066	19	27.9335		1066	63	57.298
1067	22	26.2559		1067	24	28.0178		1067	64	57.4907
1068	32	26.1767		1068	23	27.9392		1068	51	57.4655
1069	15	26.2759		1069	28	27.9199		1069	44	57.4364
1070	17	26.3128		1070	21	27.8478		1070	67	57.3431
1071	21	26.311		1071	27	27.8681		1071	68	57.4323
1072	21	26.3011		1072	35	27.8242		1072	42	57.437
1073	25	26.2825		1073	26	27.8088		1073	64	57.3023
1074	29	26.4276		1074	20	27.7913		1074	58	57.2459
1075	30	26.449		1075	18	27.7498		1075	75	57.4347
1076	24	26.4486		1076	35	27.659		1076	62	57.4949
1077	26	26.5129		1077	26	27.6593		1077	53	57.6311
1078	46	26.4868		1078	43	27.6872		1078	49	57.6372
1079	31	26.4378		1079	25	27.5897		1079	55	57.7332
1080	51	26.3519		1080	43	27.6161		1080	62	57.8563
1081	30	26.3818		1081	29	27.601		1081	53	57.7415
1082	20	26.3687		1082	26	27.6741		1082	52	57.7038
1083	18	26.3484		1083	38	27.6202		1083	60	57.7309
1084	23	26.3885		1084	21	27.7174		1084	61	57.8025
1085	17	26.3843		1085	26	27.8074		1085	46	57.9073
1086	23	26.2923		1086	31	27.7559		1086	72	57.9949
1087	26	26.4024		1087	30	27.667		1087	74	58.0574
1088	29	26.4959		1088	24	27.6447		1088	63	58.143
1089	28	26.5404		1089	32	27.5631		1089	48	58.0942
1090	30	26.4991		1090	25	27.5067		1090	52	58.1813
1091	40	26.456		1091	30	27.5784		1091	62	58.2625
1092	23	26.5161		1092	26	27.6031		1092	64	58.4121
1093	25	26.6781		1093	26	27.5956		1093	52	58.4408
1094	24	26.7278		1094	40	27.5522		1094	61	58.5269
1095	29	26.7946		1095	26	27.5676		1095	52	58.6118
1096	20	26.9122		1096	28	27.5662		1096	55	58.6441
1097	32	26.8877		1097	19	27.6038		1097	56	58.6156
1098	33	26.9365		1098	39	27.5313		1098	44	58.6398
1099	22	27.1313		1099	39	27.5648		1099	69	58.6663
1100	29	27.0251		1100	30	27.7097		1100	75	58.6161
1101	32	27.0189		1101	27	27.773		1101	47	58.4909
1102	9	26.9496		1102	31	27.8064		1102	56	58.3082
1103	25	26.9834		1103	28	27.897		1103	47	58.276
1104	23	26.936		1104	27	27.9138		1104	53	58.3982
1105	25	26.8541		1105	14	27.9792		1105	66	58.3599
1106	20	26.7896		1106	33	27.9715		1106	64	58.3207
1107	43	26.8403		1107	25	27.965		1107	56	58.4947
1108	20	26.7367		1108	39	27.9004		1108	81	58.5308
1109	27	26.7504		1109	20	27.9552		1109	61	58.6301
1110	43	26.8277		1110	28	28.0841		1110	52	58.6592
1111	26	26.7401		1111	34	28.0943		1111	53	58.5608
1112	25	26.6974		1112	30	28.105		1112	58	58.6583
1113	26	26.6676		1113	34	28.0926		1113	63	58.7369
1114	25	26.7175		1114	30	28.0748		1114	38	58.5955
1115	26	26.7673		1115	29	28.1339		1115	47	58.6181
1116	28	26.8171		1116	31	28.2256		1116	49	58.6949
1117	31	26.8949		1117	33	28.1543		1117	73	58.6946
1118	33	26.9704		1118	24	28.1348		1118	56	58.8897
1119	30	26.9098		1119	32	28.1131		1119	44	58.967
1120	30	26.9078		1120	27	28.0514		1120	64	59.1668
1121	18	26.9236		1121	35	28.0184		1121	63	59.2025
1122	23	26.9789		1122	24	28.0302		1122	56	59.3622
1123	21	26.963		1123	31	28.0284		1123	69	59.4528
1124	33	27.0513		1124	38	28.0649		1124	62	59.3368
1125	34	27.0814		1125	18	28.1076		1125	62	59.514
1126	29	26.9907		1126	39	28.1147		1126	54	59.6993
1127	21	27.0619		1127	20	28.073		1127	65	59.6956
1128	39	26.978		1128	29	28.0913		1128	50	59.7033
1129	22	27.0066		1129	29	28.1681		1129	79	59.6498
1130	22	27.0002		1130	19	28.1604		1130	59	59.6542
1131	31	27.0563		1131	28	28.3023		1131	77	59.6446
1132	14	27.1251		1132	31	28.3023		1132	56	59.6987
1133	33	27.1731		1133	26	28.3766		1133	55	59.5986
1134	25	27.1627		1134	23	28.2901		1134	53	59.5954
1135	16	27.1668		1135	31	28.3023		1135	61	59.6841
1136	34	27.2591		1136	20	28.3822		1136	58	59.7401
1137	16	27.2531		1137	25	28.4172		1137	51	59.8515
1138	28	27.1868		1138	35	28.4008		1138	52	59.8718
1139	35	27.2421		1139	45	28.4619		1139	61	59.931
1140	29	27.3384		1140	36	28.4241		1140	63	59.9749
1141	36	27.3227		1141	23	28.4365		1141	54	59.9699
1142	31	27.2838		1142	24	28.4959		1142	61	60.0149
1143	34	27.3905		1143	25	28.4155		1143	56	60.0757
1144	28	27.2348		1144	24	28.3945		1144	63	60.1839
1145	34	27.1116		1145	22	28.4524		1145	52	60.278
1146	30	27.0937		1146	22	28.6045		1146	60	60.2435
1147	20	27.0379		1147	23	28.4952		1147	50	60.2726
1148	31	27.0326		1148	29	28.5217		1148	60	60.4207
1149	22	26.9967		1149	19	28.4578		1149	89	60.5934
1150	37	26.9105		1150	25	28.5172		1150	76	60.7745
1151	32	26.8847		1151	27	28.4851		1151	62	60.9543
1152	21	26.8384		1152	25	28.5104		1152	60	61.1487
1153	26	26.7233		1153	42	28.5185		1153	72	60.9521
1154	23	26.5737		1154	37	28.5149		1154	53	61.157
1155	28	26.5863		1155	26	28.4755		1155	56	61.1539
1156	26	26.6167		1156	18	28.515		1156	68	61.1931
1157	16	26.6522		1157	29	28.4789		1157	51	61.2283
1158	22	26.6958		1158	22	28.4438		1158	50	61.2173
1159	28	26.7228		1159	21	28.4231		1159	53	61.341
1160	28	26.7703		1160	17	28.3115		1160	71	61.4497
1161	15	26.8449		1161	31	28.3187		1161	76	61.6246
1162	20	26.7447		1162	25	28.3763		1162	60	61.7852
1163	18	26.7343		1163	42	28.4091		1163	84	61.8724
1164	35	26.7976		1164	27	28.3289		1164	58	61.8022
1165	25	26.8148		1165	21	28.3503		1165	58	61.8376
1166	25	26.8034		1166	20	28.4423		1166	54	61.8283
1167	31	26.809		1167	27	28.4037		1167	54	62.0547
1168	38	26.8206		1168	31	28.4565		1168	57	62.2189
1169	15	26.9045		1169	29	28.4446		1169	62	62.1521
1170	25	26.8359		1170	31	28.4015		1170	80	62.0767
1171	25	26.806		1171	35	28.3571		1171	56	62.2172
1172	30	26.6838		1172	30	28.3691		1172	58	62.3242
1173	24	26.577		1173	26	28.3672		1173	84	62.2376
1174	22	26.6029		1174	26	28.4243		1174	66	62.2638
1175	31	26.6775		1175	29	28.3429		1175	50	62.3449
1176	25	26.7203		1176	43	28.2138		1176	56	62.5551
1177	20	26.5562		1177	23	28.2415		1177	62	62.7587
1178	31	26.5943		1178	25	28.1735		1178	68	62.8022
1179	28	26.7745		1179	39	28.2433		1179	54	62.8416
1180	38	26.7934		1180	34	28.1747		1180	52	62.9721
1181	32	27.0177		1181	31	28.2439		1181	78	63.0335
1182	28	27.0513		1182	18	28.2492		1182	67	63.0358
1183	32	26.9724		1183	37	28.2532		1183	56	63.0728
1184	25	26.8767		1184	22	28.3539		1184	65	63.2471
1185	31	26.7734		1185	23	28.2535		1185	61	63.4166
1186	37	26.6624		1186	32	28.2486		1186	69	63.3798
1187	21	26.6095		1187	34	28.3528		1187	64	63.6383
1188	18	26.5859		1188	29	28.3218		1188	58	63.7947
1189	18	26.6434		1189	36	28.247		1189	70	63.7999
1190	28	26.6622		1190	38	28.255		1190	62	63.7103
1191	29	26.71		1191	22	28.1967		1191	62	63.7085
1192	22	26.7753		1192	23	28.191		1192	57	63.8315
1193	32	26.7456		1193	27	28.1703		1193	58	63.9466
1194	30	26.7294		1194	37	28.141		1194	59	63.9265
1195	25	26.7408		1195	20	28.2398		1195	57	63.9734
1196	16	26.787		1196	31	28.2273		1196	65	63.9602
1197	34	26.7485		1197	28	28.2214		1197	62	63.9821
1198	18	26.8049		1198	37	28.1752		1198	50	64.017
1199	13	26.8254		1199	27	28.233		1199	62	64.009
1200	31	26.7645		1200	17	28.3534		1200	63	64.0302
1201	20	26.7629		1201	28	28.3701		1201	77	64.0689
1202	31	26.7633		1202	23	28.3929		1202	79	64.1091
1203	23	26.5981		1203	19	28.4583		1203	69	64.1147
1204	35	26.5421		1204	33	28.4189		1204	69	63.9925
1205	37	26.5367		1205	29	28.4021		1205	67	63.9586
1206	35	26.5065		1206	29	28.2706		1206	67	64.0083
1207	31	26.4443		1207	33	28.3379		1207	47	64.2582
1208	36	26.5474		1208	34	28.3651		1208	60	64.2285
1209	21	26.422		1209	25	28.4291		1209	51	64.4271
1210	20	26.4302		1210	19	28.2715		1210	62	64.4225
1211	35	26.5448		1211	32	28.2414		1211	71	64.4399
1212	30	26.5419		1212	26	28.294		1212	64	64.3515
1213	26	26.5374		1213	30	28.2877		1213	64	64.4122
1214	22	26.4947		1214	36	28.2692		1214	82	64.5307
1215	27	26.3793		1215	26	28.2246		1215	57	64.4711
1216	22	26.3551		1216	30	28.2118		1216	73	64.3669
1217	20	26.3751		1217	31	28.2806		1217	68	64.3187
1218	19	26.4388		1218	33	28.312		1218	55	64.3984
1219	30	26.4659		1219	23	28.2761		1219	64	64.3623
1220	26	26.5088		1220	34	28.2706		1220	59	64.3292
1221	36	26.4712		1221	28	28.3388		1221	59	64.367
1222	20	26.4108		1222	32	28.3616		1222	53	64.5229
1223	22	26.3771		1223	30	28.3329		1223	58	64.4968
1224	27	26.3479		1224	29	28.3338		1224	83	64.6346
1225	24	26.4285		1225	21	28.3026		1225	52	64.7558
1226	31	26.4215		1226	19	28.2727		1226	59	64.8365
1227	19	26.3956		1227	30	28.3391		1227	76	64.672
1228	41	26.3324		1228	30	28.2866		1228	69	64.6395
1229	19	26.3467		1229	18	28.2485		1229	65	64.5199
1230	20	26.2532		1230	28	28.2782		1230	68	64.5776
1231	18	26.2549		1231	21	28.2014		1231	70	64.6036
1232	21	26.2193		1232	26	28.1976		1232	73	64.8174
1233	29	26.0361		1233	25	28.2528		1233	73	64.8374
1234	25	26.0555		1234	42	28.2398		1234	70	64.8032
1235	28	26.0459		1235	25	28.2243		1235	67	64.7602
1236	15	25.9735		1236	28	28.1938		1236	73	64.8271
1237	29	25.9973		1237	42	28.1914		1237	62	64.9058
1238	27	25.9232		1238	38	28.1406		1238	63	64.9553
1239	33	25.9141		1239	27	28.1222		1239	74	65.0254
1240	20	25.9663		1240	26	28.2365		1240	77	64.9802
1241	28	25.9463		1241	30	28.3104		1241	69	65.0475
1242	27	26.0037		1242	31	28.2505		1242	62	64.9572
1243	12	26.0191		1243	36	28.2266		1243	73	64.9855
1244	41	26.0595		1244	30	28.201		1244	63	64.9818
1245	38	26.0718		1245	19	28.2466		1245	66	64.9844
1246	27	26.0575		1246	19	28.1184		1246	66	65.0208
1247	30	26.0624		1247	37	28.1516		1247	65	65.0006
1248	23	25.9424		1248	32	28.1128		1248	62	64.9401
1249	31	25.9588		1249	28	28.0954		1249	63	64.8266
1250	36	25.9965		1250	22	27.9802		1250	56	65.1575
1251	27	26.1003		1251	30	27.9671		1251	57	65.3201
1252	37	26.1833		1252	23	27.8864		1252	57	65.2985
1253	44	26.1971		1253	27	27.8071		1253	96	65.307
1254	37	26.2154		1254	40	27.8801		1254	61	65.3551
1255	22	26.1878		1255	26	27.9716		1255	70	65.3073
1256	18	26.1901		1256	24	27.9147		1256	63	65.2789
1257	26	26.1854		1257	32	27.841		1257	63	65.2816
1258	25	26.1041		1258	34	27.7885		1258	73	65.2757
1259	20	26.0431		1259	27	27.7722		1259	62	65.2112
1260	24	26.0349		1260	37	27.6709		1260	64	65.2004
1261	14	26.0425		1261	27	27.5303		1261	56	65.2337
1262	33	25.9587		1262	22	27.5817		1262	44	65.2883
1263	28	25.9303		1263	24	27.5199		1263	63	65.2064
1264	19	25.8319		1264	34	27.5803		1264	74	65.4129
1265	25	25.9051		1265	20	27.5393		1265	71	65.289
1266	31	25.9476		1266	19	27.489		1266	68	65.1981
1267	28	25.9207		1267	24	27.3907		1267	49	65.2393
1268	20	25.9611		1268	16	27.3143		1268	58	65.3096
1269	20	26.0557		1269	23	27.2992		1269	76	65.3428
1270	23	26.0068		1270	32	27.3214		1270	70	65.2779
1271	19	25.904		1271	25	27.3498		1271	64	65.4703
1272	35	25.8772		1272	23	27.401		1272	70	65.4539
1273	33	25.8954		1273	33	27.3861		1273	70	65.3692
1274	19	25.9125		1274	16	27.3343		1274	77	65.5501
1275	16	25.9327		1275	28	27.3624		1275	64	65.55
1276	21	25.9365		1276	32	27.3436		1276	64	65.4529
1277	43	25.8966		1277	28	27.4176		1277	52	65.4198
1278	18	25.8548		1278	32	27.3958		1278	64	65.4228
1279	19	25.908		1279	31	27.371		1279	60	65.3334
1280	26	25.8069		1280	32	27.5455		1280	53	65.2989
1281	19	25.9185		1281	32	27.549		1281	69	65.3254
1282	24	25.9719		1282	27	27.5616		1282	68	65.4112
1283	29	26.01		1283	24	27.3805		1283	62	65.4786
1284	29	25.9828		1284	23	27.3962		1284	51	65.4408
1285	35	25.9579		1285	33	27.3455		1285	52	65.5203
1286	30	25.964		1286	25	27.2195		1286	64	65.5676
1287	28	26.0843		1287	15	27.1711		1287	50	65.673
1288	27	25.9456		1288	32	27.2733		1288	66	65.6017
1289	19	25.8885		1289	32	27.2412		1289	76	65.5695
1290	23	25.7769		1290	29	27.1913		1290	74	65.7152
1291	21	25.7698		1291	31	27.2737		1291	66	65.8202
1292	29	25.7206		1292	29	27.2076		1292	59	65.7306
1293	25	25.7239		1293	27	27.1695		1293	62	65.6725
1294	25	25.6907		1294	28	27.1743		1294	68	65.7083
1295	20	25.7426		1295	25	27.1595		1295	68	65.7394
1296	20	25.7489		1296	26	27.109		1296	67	65.6634
1297	22	25.6704		1297	27	27.1535		1297	65	65.7353
1298	21	25.7693		1298	23	27.0656		1298	64	65.7601
1299	27	25.6297		1299	29	27.1743		1299	57	65.7201
1300	27	25.5324		1300	21	27.193		1300	78	65.7346
1301	26	25.5817		1301	26	27.0971		1301	83	65.6671
1302	29	25.5473		1302	22	26.9943		1302	55	65.7893
1303	28	25.4987		1303	20	26.9089		1303	68	65.8504
1304	29	25.4159		1304	31	26.8151		1304	76	65.8872
1305	20	25.4988		1305	27	26.7897		1305	70	65.8538
1306	25	25.5552		1306	29	26.8184		1306	72	65.935
1307	24	25.6157		1307	21	26.8463		1307	43	66.0665
1308	25	25.6418		1308	18	26.8822		1308	72	65.9833
1309	33	25.6283		1309	27	26.942		1309	67	65.9408
1310	22	25.5739		1310	38	26.949		1310	75	65.9235
1311	24	25.5621		1311	29	26.9366		1311	63	65.7561
1312	23	25.6031		1312	24	26.93		1312	78	65.8536
1313	22	25.6254		1313	28	26.9314		1313	63	65.9345
1314	28	25.612		1314	34	26.976		1314	60	65.9678
1315	37	25.6057		1315	34	27.0145		1315	58	65.9406
1316	26	25.5553		1316	29	27.0531		1316	72	65.9628
1317	22	25.536		1317	20	27.1259		1317	66	66.0215
1318	19	25.4853		1318	27	27.0947		1318	73	66.0535
1319	26	25.5128		1319	27	27.0895		1319	72	65.9153
1320	21	25.5526		1320	31	27.1136		1320	59	65.9121
1321	32	25.5775		1321	16	27.1439		1321	69	65.7915
1322	23	25.6997		1322	30	27.1966		1322	52	65.7756
1323	24	25.6428		1323	26	27.1971		1323	69	65.6897
1324	21	25.607		1324	29	27.2069		1324	60	65.6458
1325	18	25.6666		1325	41	27.2245		1325	55	65.7838
1326	31	25.6211		1326	21	27.2536		1326	60	65.6559
1327	29	25.6808		1327	29	27.2096		1327	85	65.5722
1328	26	25.5622		1328	26	27.2375		1328	79	65.6557
1329	34	25.6782		1329	33	27.2358		1329	76	65.6545
1330	32	25.6606		1330	24	27.1579		1330	82	65.7946
1331	19	25.5957		1331	28	27.1741		1331	67	65.8285
1332	33	25.5071		1332	27	27.0842		1332	60	65.9596
1333	36	25.3672		1333	22	27.0164		1333	65	66.0541
1334	28	25.4009		1334	26	26.9856		1334	71	65.962
1335	24	25.3828		1335	23	27.0104		1335	70	66.1286
1336	23	25.4389		1336	33	27.0009		1336	63	66.2043
1337	28	25.409		1337	18	26.9829		1337	58	66.3547
1338	23	25.4066		1338	29	27.0795		1338	54	66.3486
1339	26	25.3765		1339	35	27.0997		1339	51	66.3067
1340	25	25.489		1340	28	27.0056		1340	75	66.4243
1341	29	25.4071		1341	25	27.0025		1341	62	66.6552
1342	26	25.4441		1342	30	26.9415		1342	74	66.6136
1343	27	25.4804		1343	26	26.9656		1343	65	66.6643
1344	27	25.3643		1344	27	26.993		1344	64	66.7533
1345	25	25.5016		1345	16	26.9359		1345	70	66.77
1346	35	25.5836		1346	37	26.8726		1346	54	66.9702
1347	29	25.5717		1347	15	26.7628		1347	69	67.0546
1348	36	25.6571		1348	25	26.8484		1348	64	67.0939
1349	29	25.6004		1349	28	26.8917		1349	81	67.22
1350	17	25.7223		1350	31	26.8988		1350	51	67.2674
1351	23	25.8147		1351	23	26.9116		1351	61	67.2158
1352	21	25.8559		1352	34	26.9669		1352	72	67.2206
1353	19	25.9726		1353	32	26.837		1353	66	67.1992
1354	23	26.0947		1354	29	26.836		1354	73	67.4509
1355	26	26.1859		1355	22	26.9491		1355	67	67.3962
1356	27	26.1962		1356	31	26.9522		1356	67	67.405
1357	26	26.159		1357	25	26.9104		1357	75	67.3002
1358	26	26.1217		1358	33	26.85		1358	59	67.369
1359	29	26.1014		1359	21	26.9285		1359	65	67.4683
1360	28	26.0588		1360	31	26.9701		1360	60	67.4725
1361	26	25.9726		1361	32	27.036		1361	72	67.5577
1362	25	25.8939		1362	20	27.0815		1362	75	67.5065
1363	22	25.9929		1363	29	27.102		1363	78	67.34
1364	29	25.9967		1364	30	27.0029		1364	64	67.4009
1365	23	26.0141		1365	29	27.0058		1365	83	67.4051
1366	17	26.0358		1366	24	26.9659		1366	79	67.5405
1367	26	26.1316		1367	29	26.909		1367	57	67.5656
1368	23	26.1315		1368	33	26.9901		1368	52	67.5068
1369	23	26.1016		1369	29	26.8809		1369	59	67.401
1370	19	26.0769		1370	22	26.8157		1370	77	67.4203
1371	36	25.9999		1371	23	26.9076		1371	61	67.6288
1372	26	25.9456		1372	24	26.902		1372	65	67.6124
1373	25	26.0701		1373	28	26.9167		1373	76	67.7463
1374	19	26.1004		1374	29	26.961		1374	67	67.8286
1375	16	26.0573		1375	18	26.9362		1375	74	67.9301
1376	27	26.0254		1376	27	26.9674		1376	71	68.0041
1377	27	26.0048		1377	29	26.9485		1377	68	67.9964
1378	22	26.1285		1378	22	26.984		1378	69	67.9938
1379	20	26.0754		1379	24	27.0202		1379	88	68.1343
1380	38	26.0565		1380	11	27.0512		1380	67	68.1877
1381	20	26.1384		1381	29	27.1062		1381	56	68.1468
1382	22	26.0467		1382	25	27.141		1382	74	68.296
1383	20	26.0875		1383	38	27.2058		1383	66	68.42
1384	33	26.105		1384	31	27.187		1384	69	68.5246
1385	26	26.1605		1385	25	27.2326		1385	62	68.4735
1386	28	26.2616		1386	36	27.2919		1386	62	68.321
1387	19	26.3191		1387	35	27.2919		1387	62	68.2297
1388	38	26.0489		1388	17	27.229		1388	81	68.0647
1389	24	26.1506		1389	30	26.9123		1389	70	68.1361
1390	31	26.1441		1390	40	27.0013		1390	58	68.267
1391	27	26.0986		1391	25	27.0167		1391	55	68.3336
1392	34	26.0969		1392	29	27.0638		1392	81	68.2993
1393	20	26.1024		1393	26	27.1266		1393	72	68.2946
1394	35	26.1091		1394	24	27.2173		1394	60	68.2364
1395	22	26.0862		1395	37	27.1887		1395	61	68.3781
1396	23	26.0699		1396	25	27.1913		1396	73	68.4281
1397	25	26.0069		1397	23	27.3031		1397	61	68.4923
1398	19	25.9075		1398	38	27.3228		1398	64	68.5325
1399	35	25.8829		1399	21	27.2973		1399	60	68.4978
1400	24	25.9168		1400	23	27.3242		1400	64	68.4398
1401	22	25.9211		1401	28	27.3566		1401	76	68.5467
1402	22	25.9259		1402	40	27.371		1402	65	68.6672
1403	35	25.8667		1403	33	27.3759		1403	76	68.6469
1404	32	25.7836		1404	30	27.333		1404	70	68.7782
1405	22	25.8603		1405	35	27.3643		1405	80	68.9594
1406	28	25.7511		1406	24	27.3814		1406	63	68.9703
1407	26	25.7986		1407	24	27.3989		1407	56	69.0654
1408	27	25.8945		1408	27	27.3125		1408	64	68.9176
1409	38	25.9053		1409	25	27.3563		1409	71	69.0119
1410	29	25.933		1410	23	27.4239		1410	58	69.0756
1411	22	25.9176		1411	19	27.5578		1411	89	69.1913
1412	30	25.8943		1412	31	27.566		1412	63	69.1731
1413	28	25.8638		1413	24	27.5662		1413	58	69.3198
1414	29	25.8986		1414	22	27.5293		1414	64	69.1722
1415	24	25.9097		1415	29	27.6865		1415	91	69.1894
1416	35	25.9767		1416	19	27.7028		1416	60	69.1649
1417	26	26.0017		1417	18	27.7291		1417	71	69.258
1418	28	25.9884		1418	33	27.6869		1418	70	69.269
1419	16	25.9436		1419	32	27.6154		1419	80	69.3626
1420	25	25.972		1420	18	27.5984		1420	71	69.4205
1421	23	25.9323		1421	28	27.6278		1421	82	69.3665
1422	20	25.9757		1422	19	27.566		1422	68	69.4453
1423	28	25.9897		1423	30	27.5629		1423	71	69.3128
1424	27	25.9436		1424	27	27.5171		1424	70	69.3795
1425	19	25.9415		1425	25	27.5106		1425	71	69.2964
1426	30	25.899		1426	15	27.5835		1426	76	69.1456
1427	23	25.9089		1427	22	27.5034		1427	77	69.098
1428	35	25.9654		1428	23	27.514		1428	72	69.1374
1429	26	25.9334		1429	27	27.5761		1429	77	69.2814
1430	22	25.9575		1430	25	27.7105		1430	54	69.34
1431	29	26.0956		1431	22	27.7454		1431	71	69.588
1432	30	26.0526		1432	29	27.8148		1432	60	69.7145
1433	40	26.1073		1433	31	27.8015		1433	68	69.6808
1434	25	26.261		1434	25	27.7293		1434	94	69.6978
1435	28	26.3252		1435	35	27.7971		1435	57	69.7087
1436	21	26.2999		1436	23	27.8382		1436	66	69.7958
1437	19	26.2459		1437	27	27.849		1437	62	69.8142
1438	29	26.319		1438	26	27.7855		1438	72	69.7845
1439	31	26.3018		1439	33	27.7445		1439	78	69.6691
1440	18	26.3945		1440	38	27.6584		1440	68	69.4768
1441	31	26.4104		1441	25	27.6532		1441	56	69.5829
1442	23	26.4125		1442	37	27.6194		1442	85	69.4745
1443	22	26.431		1443	27	27.6611		1443	66	69.6058
1444	27	26.5373		1444	32	27.7023		1444	72	69.5075
1445	22	26.5599		1445	38	27.7491		1445	72	69.4859
1446	27	26.5894		1446	28	27.6883		1446	50	69.5317
1447	29	26.6868		1447	34	27.7907		1447	65	69.5359
1448	19	26.8283		1448	26	27.7931		1448	70	69.5729
1449	31	26.9393		1449	27	27.8051		1449	55	69.4698
1450	15	27.0287		1450	28	27.8381		1450	66	69.5073
1451	24	27.0688		1451	21	27.8566		1451	72	69.2882
1452	22	26.9939		1452	23	27.8088		1452	65	69.2182
1453	22	26.9932		1453	41	27.8227		1453	68	69.203
1454	29	26.9231		1454	28	27.9278		1454	71	69.2418
1455	27	26.9477		1455	26	27.936		1455	78	69.3906
1456	23	27.0067		1456	27	27.9647		1456	79	69.2876
1457	25	27.056		1457	31	28.0063		1457	88	69.3216
1458	33	27.0887		1458	42	27.9958		1458	65	69.4015
1459	30	27.098		1459	26	28.1038		1459	71	69.3985
1460	28	27.1079		1460	24	28.0682		1460	73	69.3273
1461	38	27.1482		1461	31	28.1719		1461	64	69.0898
1462	27	27.2019		1462	24	28.1646		1462	74	69.09
1463	22	27.1578		1463	22	28.1567		1463	77	69.2054
1464	30	27.1577		1464	40	28.1037		1464	65	69.3454
1465	19	27.2299		1465	37	28.004		1465	84	69.3811
1466	24	27.2255		1466	29	28.0058		1466	64	69.5014
1467	20	27.1729		1467	30	28.0002		1467	76	69.5624
1468	30	27.2138		1468	16	28.0385		1468	68	69.4921
1469	26	27.0252		1469	33	28.0198		1469	83	69.4618
1470	25	26.9595		1470	34	28.0782		1470	85	69.4992
1471	35	26.8639		1471	22	28.0894		1471	54	69.7407
1472	28	26.8536		1472	28	28.0316		1472	78	69.7255
1473	20	26.8471		1473	23	28.0034		1473	64	69.8693
1474	31	26.8186		1474	29	27.8961		1474	71	70.0241
1475	27	26.7957		1475	21	27.9629		1475	76	69.9933
1476	22	26.6871		1476	25	27.8495		1476	67	70.0475
1477	25	26.7185		1477	36	27.8188		1477	78	70.0457
1478	28	26.7629		1478	25	27.8345		1478	65	70.1051
1479	27	26.767		1479	29	27.8486		1479	57	70.1347
1480	23	26.7008		1480	29	27.7866		1480	64	70.2962
1481	16	26.7994		1481	27	27.7208		1481	69	70.2768
1482	32	26.7414		1482	30	27.7332		1482	59	70.2414
1483	19	26.7545		1483	21	27.701		1483	61	70.4334
1484	27	26.6894		1484	29	27.841		1484	57	70.5029
1485	22	26.7795		1485	19	27.863		1485	66	70.5342
1486	22	26.7426		1486	27	27.9065		1486	80	70.564
1487	23	26.6779		1487	27	27.9648		1487	84	70.575
1488	66	26.6279		1488	25	28.0629		1488	80	70.4734
1489	16	26.6901		1489	77	28.0171		1489	64	70.6429
1490	22	26.628		1490	24	28.0365		1490	66	70.7675
1491	31	26.5981		1491	31	28.1408		1491	73	70.6807
1492	23	26.5346		1492	29	28.193		1492	79	70.6713
1493	30	26.5859		1493	25	28.2064		1493	68	70.8599
1494	26	26.5765		1494	19	28.1612		1494	78	71.0102
1495	30	26.6699		1495	36	28.1023		1495	57	71.0652
1496	24	26.6287		1496	29	28.1945		1496	69	71.0034
1497	30	26.5644		1497	15	28.2343		1497	66	71.0391
1498	37	26.4791		1498	28	28.1609		1498	67	70.9999
1499	26	26.4889		1499	30	28.2612		1499	76	70.9809
1500	24	26.5199		1500	29	28.2859		1500	72	70.9222
1501	28	26.4564		1501	20	28.3203		1501	71	70.9058
1502	27	26.4149		1502	27	28.3882		1502	75	70.9135
1503	39	26.3934		1503	24	28.5305		1503	66	70.8571
1504	42	26.4103		1504	28	28.5779		1504	58	70.8565
1505	22	26.3218		1505	29	28.6118		1505	59	70.8599
1506	38	26.2597		1506	27	28.6625		1506	76	70.8542
1507	22	26.3014		1507	29	28.4726		1507	67	70.8157
1508	14	26.3121		1508	35	28.4649		1508	70	70.7664
1509	26	26.3077		1509	14	28.4205		1509	66	70.8162
1510	32	26.4314		1510	19	28.3853		1510	65	70.7252
1511	27	26.4014		1511	21	28.3574		1511	66	70.6438
1512	30	26.3576		1512	29	28.2541		1512	72	70.8693
1513	30	26.374		1513	25	28.2204		1513	65	70.9517
1514	20	26.4062		1514	34	28.2183		1514	90	70.9741
1515	29	26.5113		1515	14	28.2066		1515	65	70.9537
1516	31	26.4731		1516	33	28.2602		1516	68	71.1087
1517	26	26.5628		1517	27	28.222		1517	66	71.0212
1518	27	26.5784		1518	27	28.165		1518	71	71.0456
1519	28	26.5648		1519	38	28.2625		1519	67	71.1435
1520	25	26.5051		1520	31	28.2791		1520	71	71.3582
1521	29	26.444		1521	29	28.2205		1521	73	71.2403
1522	29	26.4788		1522	26	28.2272		1522	65	71.404
1523	24	26.3481		1523	32	28.1872		1523	76	71.3759
1524	33	26.1782		1524	34	28.1979		1524	66	71.3217
1525	24	26.1195		1525	32	28.1796		1525	77	71.3818
1526	26	26.0761		1526	34	28.2049		1526	81	71.3906
1527	32	26.1138		1527	35	28.0994		1527	72	71.3528
1528	24	26.1282		1528	31	28.116		1528	86	71.5717
1529	33	26.1731		1529	21	28.113		1529	67	71.5891
1530	34	26.0517		1530	18	28.0929		1530	76	71.6772
1531	17	26.0588		1531	22	28.0717		1531	57	71.5492
1532	28	26.0799		1532	21	28.0405		1532	58	71.7087
1533	29	26.0956		1533	31	28.0664		1533	72	71.6193
1534	19	26.2194		1534	34	28.0263		1534	70	71.6123
1535	23	26.1968		1535	19	27.9218		1535	77	71.9438
1536	31	26.2419		1536	19	28.0271		1536	66	71.9888
1537	34	26.2625		1537	33	27.9526		1537	68	71.9841
1538	22	26.2419		1538	28	27.9371		1538	69	71.9192
1539	29	26.3158		1539	36	27.8915		1539	76	71.9737
1540	17	26.3966		1540	49	27.8849		1540	83	72.0386
1541	26	26.327		1541	32	27.9491		1541	67	72.0757
1542	32	26.2891		1542	33	27.9031		1542	83	71.9252
1543	27	26.2686		1543	28	27.9704		1543	63	72.0105
1544	16	26.2833		1544	24	27.9497		1544	85	71.9887
1545	27	26.2819		1545	24	27.9746		1545	74	72.0353
1546	24	26.2797		1546	27	28.0906		1546	71	72.091
1547	25	26.2838		1547	26	28.1536		1547	60	72.0016
1548	13	26.3112		1548	17	28.2521		1548	70	72.0772
1549	24	26.2413		1549	25	28.1942		1549	84	72.091
1550	20	26.298		1550	25	28.1526		1550	83	72.0569
1551	14	26.124		1551	30	28.149		1551	88	71.9973
1552	35	26.1141		1552	31	28.1139		1552	78	72.0288
1553	23	26.1097		1553	34	28.0468		1553	82	72.0664
1554	30	26.0371		1554	20	28.1532		1554	69	72.0575
1555	21	26.0912		1555	30	28.1644		1555	61	72.1155
1556	19	26.1148		1556	20	28.2398		1556	89	72.1753
1557	21	26.0709		1557	27	28.2302		1557	71	72.3199
1558	22	26.0638		1558	28	28.2069		1558	73	72.469
1559	25	26.1027		1559	20	28.3583		1559	68	72.4791
1560	28	26.0781		1560	27	28.3902		1560	83	72.4237
1561	23	26.1079		1561	18	28.3964		1561	101	72.4328
1562	19	26.1997		1562	34	28.3508		1562	82	72.5444
1563	31	26.2119		1563	22	28.2998		1563	70	72.63
1564	22	26.1574		1564	37	28.2693		1564	70	72.7173
1565	19	26.2005		1565	45	28.3733		1565	70	72.7376
1566	23	26.2698		1566	31	28.4872		1566	78	72.7404
1567	23	26.2817		1567	27	28.5337		1567	83	72.7847
1568	19	26.3263		1568	26	28.6008		1568	79	72.931
1569	47	26.4115		1569	38	28.5445		1569	68	72.9792
1570	31	26.3916		1570	24	28.5828		1570	65	73.0823
1571	31	26.4447		1571	23	28.5938		1571	55	73.2876
1572	37	26.5122		1572	33	28.5022		1572	73	73.2667
1573	27	26.4634		1573	30	28.522		1573	55	73.3046
1574	29	26.4226		1574	45	28.5024		1574	64	73.2056
1575	22	26.5504		1575	23	28.5112		1575	80	73.2723
1576	30	26.5936		1576	36	28.4587		1576	76	73.3991
1577	22	26.5384		1577	34	28.3829		1577	81	73.3488
1578	20	26.4908		1578	30	28.4651		1578	70	73.4439
1579	20	26.4888		1579	23	28.3044		1579	75	73.3635
1580	27	26.5166		1580	35	28.2453		1580	77	73.429
1581	23	26.5199		1581	22	28.2626		1581	81	73.4651
1582	26	26.3791		1582	29	28.2281		1582	72	73.572
1583	18	26.3813		1583	31	28.2903		1583	59	73.6132
1584	26	26.2803		1584	21	28.2383		1584	67	73.5959
1585	18	26.3269		1585	30	28.2084		1585	75	73.5291
1586	28	26.3255		1586	21	28.1114		1586	68	73.5188
1587	34	26.3202		1587	30	28.1172		1587	70	73.6506
1588	23	26.2604		1588	24	28.158		1588	85	73.8149
1589	27	26.4926		1589	25	28.1077		1589	68	73.9594
1590	30	26.4251		1590	29	28.4622		1590	63	73.9541
1591	33	26.4499		1591	28	28.5248		1591	79	73.9539
1592	34	26.5095		1592	20	28.6353		1592	65	73.9474
1593	26	26.4568		1593	29	28.735		1593	64	73.9468
1594	20	26.4499		1594	34	28.7855		1594	60	73.8557
1595	21	26.3931		1595	34	28.6907		1595	60	74.0205
1596	26	26.4345		1596	27	28.7021		1596	76	73.9515
1597	30	26.4812		1597	22	28.6942		1597	75	73.9552
1598	35	26.5329		1598	35	28.5805		1598	73	74.0239
1599	16	26.6522		1599	27	28.4894		1599	73	74.1898
1600	29	26.6743		1600	20	28.5127		1600	74	74.3425
1601	31	26.6429		1601	20	28.5141		1601	72	74.3166
1602	26	26.6705		1602	20	28.4547		1602	81	74.3886
1603	23	26.6751		1603	22	28.4604		1603	79	74.4165
1604	31	26.7348		1604	28	28.4056		1604	83	74.4805
1605	43	26.8818		1605	27	28.3445		1605	77	74.449
1606	30	26.8653		1606	30	28.3959		1606	89	74.3527
1607	22	27.0198		1607	52	28.3792		1607	77	74.5215
1608	24	26.9946		1608	28	28.3413		1608	71	74.5229
1609	27	26.9498		1609	36	28.4537		1609	65	74.4792
1610	21	26.9605		1610	33	28.3177		1610	91	74.3268
1611	33	26.9503		1611	30	28.2089		1611	77	74.3532
1612	28	27.0225		1612	36	28.1647		1612	67	74.3893
1613	28	26.9833		1613	39	28.1345		1613	60	74.3787
1614	24	27.0793		1614	28	28.0826		1614	62	74.1267
1615	15	26.9946		1615	27	28.1286		1615	73	74.3582
1616	29	26.9342		1616	25	27.9941		1616	77	74.3215
1617	23	26.9375		1617	27	28.0006		1617	79	74.2693
1618	24	26.9784		1618	28	28.0076		1618	75	74.1372
1619	30	26.9665		1619	22	27.9766		1619	64	74.0759
1620	24	26.9777		1620	32	27.9934		1620	58	74.1332
1621	33	27.0175		1621	28	27.9992		1621	94	74.2304
1622	18	27.0411		1622	29	28.0495		1622	68	74.3312
1623	37	27.0654		1623	26	28.0312		1623	80	74.28
1624	51	27.0158		1624	30	28.1234		1624	87	74.1729
1625	36	27.1448		1625	31	28.2215		1625	71	74.2677
1626	26	27.1306		1626	23	28.289		1626	79	74.402
1627	26	27.1015		1627	30	28.32		1627	91	74.4991
1628	22	27.1921		1628	20	28.3757		1628	58	74.5808
1629	30	27.1338		1629	23	28.4031		1629	80	74.8172
1630	44	27.1891		1630	29	28.3984		1630	76	74.8275
1631	23	27.1742		1631	27	28.4019		1631	82	74.9976
1632	28	27.1742		1632	25	28.3769		1632	60	74.8717
1633	30	27.2372		1633	24	28.2456		1633	82	74.7633
1634	26	27.2986		1634	35	28.2129		1634	79	74.7857
1635	31	27.2753		1635	38	28.2497		1635	60	74.7259
1636	25	27.2126		1636	20	28.1518		1636	61	74.8152
1637	21	27.2188		1637	32	28.0585		1637	76	74.8046
1638	24	27.2291		1638	28	28.0983		1638	80	74.7757
1639	21	27.2039		1639	31	28.1079		1639	74	74.6866
1640	22	27.2012		1640	33	28.0533		1640	79	74.7615
1641	29	27.1017		1641	29	28.1568		1641	73	74.8884
1642	38	27.1856		1642	31	28.235		1642	86	74.9376
1643	28	27.2091		1643	28	28.2759		1643	84	74.9419
1644	22	27.1974		1644	30	28.222		1644	80	74.9603
1645	29	26.9862		1645	29	28.2492		1645	77	75.0875
1646	24	27.0003		1646	23	28.2137		1646	76	74.9288
1647	28	27.0133		1647	20	28.1852		1647	73	74.7775
1648	27	27.0098		1648	21	28.0984		1648	65	74.672
1649	30	26.9065		1649	34	28.0036		1649	78	74.624
1650	25	26.8241		1650	33	27.937		1650	69	74.7996
1651	40	26.7715		1651	29	27.8711		1651	83	74.9306
1652	27	26.6269		1652	26	27.8222		1652	77	75.159
1653	24	26.6478		1653	32	27.8208		1653	69	75.2817
1654	33	26.6546		1654	27	27.8227		1654	78	75.3308
1655	23	26.6463		1655	27	27.7799		1655	72	75.3504
1656	25	26.6375		1656	16	27.8462		1656	79	75.2978
1657	30	26.5366		1657	28	27.7684		1657	69	75.4021
1658	27	26.4792		1658	34	27.7781		1658	78	75.4627
1659	29	26.4349		1659	22	27.7575		1659	74	75.3085
1660	35	26.4046		1660	22	27.6834		1660	89	75.3494
1661	26	26.3969		1661	23	27.6455		1661	83	75.4121
1662	28	26.3008		1662	37	27.5975		1662	60	75.6459
1663	28	26.1611		1663	31	27.6224		1663	73	75.6859
1664	32	26.2376		1664	26	27.5506		1664	76	75.8071
1665	27	26.2442		1665	26	27.5772		1665	73	75.7899
1666	12	26.2162		1666	22	27.6986		1666	95	75.692
1667	24	26.2354		1667	23	27.741		1667	70	75.826
1668	15	26.1771		1668	21	27.6943		1668	68	75.9669
1669	19	26.1381		1669	23	27.503		1669	73	76.1075
1670	29	26.2425		1670	27	27.637		1670	81	76.024
1671	18	26.2769		1671	32	27.6648		1671	70	75.977
1672	26	26.3337		1672	34	27.6588		1672	69	75.9524
1673	35	26.4503		1673	25	27.653		1673	85	75.8935
1674	26	26.3604		1674	25	27.6572		1674	90	75.7435
1675	14	26.3552		1675	27	27.7701		1675	75	75.6927
1676	21	26.225		1676	27	27.7438		1676	72	75.7961
1677	29	26.2239		1677	34	27.8077		1677	87	75.8538
1678	31	26.1709		1678	24	27.823		1678	79	75.6866
1679	28	26.0212		1679	46	27.863		1679	90	75.784
1680	23	26.0117		1680	37	27.8933		1680	62	75.8469
1681	22	26.0071		1681	27	27.9453		1681	72	75.9013
1682	34	25.986		1682	32	27.9302		1682	67	76.0299
1683	31	26.0219		1683	22	27.9801		1683	65	75.9579
1684	32	26.0224		1684	28	27.9713		1684	74	75.7307
1685	20	26.0037		1685	33	27.9037		1685	76	75.7253
1686	21	25.9155		1686	32	27.9983		1686	77	75.791
1687	21	25.9803		1687	26	27.985		1687	72	75.6916
1688	29	26.0361		1688	21	28.0945		1688	72	75.6953
1689	34	25.936		1689	31	28.096		1689	71	75.796
1690	25	25.918		1690	30	28.175		1690	75	75.5223
1691	18	25.9078		1691	17	28.1762		1691	76	75.4016
1692	22	25.8855		1692	17	28.1556		1692	84	75.4232
1693	29	25.9407		1693	16	28.0963		1693	90	75.5372
1694	30	25.8924		1694	18	28.117		1694	92	75.4711
1695	33	25.7188		1695	31	28.2188		1695	68	75.3263
1696	24	25.6644		1696	34	28.2612		1696	78	75.214
1697	17	25.6236		1697	30	28.2957		1697	80	75.2257
1698	22	25.6354		1698	30	28.2526		1698	68	75.1859
1699	20	25.6861		1699	40	28.3132		1699	55	75.096
1700	22	25.5866		1700	27	28.2487		1700	65	74.8415
1701	27	25.5532		1701	29	28.198		1701	85	74.7733
1702	23	25.5371		1702	28	28.1578		1702	71	74.649
1703	25	25.5511		1703	26	27.9745		1703	81	74.8162
1704	30	25.5253		1704	31	27.8742		1704	67	74.7901
1705	22	25.5433		1705	36	27.7901		1705	71	74.7994
1706	24	25.6542		1706	22	27.789		1706	80	74.9074
1707	17	25.693		1707	29	27.7873		1707	61	74.9805
1708	25	25.6993		1708	34	27.94		1708	74	74.9913
1709	19	25.7234		1709	20	27.9914		1709	83	74.9658
1710	23	25.7223		1710	32	28.072		1710	94	74.9377
1711	32	25.6962		1711	33	28.0801		1711	69	75.1764
1712	16	25.6992		1712	26	28.1556		1712	68	75.2873
1713	34	25.7034		1713	32	28.26		1713	80	75.1878
1714	16	25.5542		1714	31	28.2932		1714	106	74.9984
1715	30	25.4833		1715	27	28.285		1715	67	74.7215
1716	36	25.4095		1716	31	28.277		1716	78	74.723
1717	30	25.4148		1717	31	28.2608		1717	83	74.7327
1718	20	25.294		1718	25	28.324		1718	92	74.8033
1719	28	25.2629		1719	30	28.3618		1719	88	74.8146
1720	26	25.2758		1720	35	28.2424		1720	68	74.6477
1721	19	25.2214		1721	30	28.2882		1721	66	74.4943
1722	25	25.2569		1722	22	28.3111		1722	67	74.8159
1723	25	25.1356		1723	28	28.2822		1723	79	74.7774
1724	30	25.1942		1724	19	28.1959		1724	98	74.7991
1725	15	25.2759		1725	20	28.1939		1725	61	74.8849
1726	25	25.3507		1726	22	28.2594		1726	66	74.8904
1727	29	25.3735		1727	29	28.219		1727	75	75.0495
1728	19	25.2997		1728	27	28.0703		1728	68	75.1654
1729	31	25.3		1729	27	28.0652		1729	61	75.1016
1730	25	25.3066		1730	21	28.0848		1730	72	75.1977
1731	36	25.4002		1731	16	28.0363		1731	59	75.241
1732	17	25.3921		1732	23	27.9974		1732	79	75.4753
1733	19	25.4636		1733	36	27.9007		1733	77	75.2735
1734	20	25.424		1734	33	27.8862		1734	73	75.3704
1735	21	25.3509		1735	27	27.9973		1735	82	75.438
1736	30	25.3702		1736	30	28.1382		1736	69	75.4041
1737	29	25.3242		1737	29	28.0328		1737	71	75.3178
1738	32	25.2345		1738	25	28.0257		1738	75	75.3328
1739	25	25.1829		1739	24	28.0351		1739	84	75.3417
1740	29	25.182		1740	41	27.9943		1740	69	75.4461
1741	30	25.1922		1741	34	28.0242		1741	69	75.4735
1742	14	25.121		1742	21	28.1353		1742	63	75.4708
1743	28	25.1023		1743	27	28.09		1743	85	75.544
1744	28	25.0896		1744	35	28.0702		1744	63	75.6062
1745	44	25.0698		1745	20	28.0091		1745	70	75.6924
1746	25	25.131		1746	28	28.011		1746	98	75.8061
1747	22	25.1388		1747	30	27.9903		1747	95	75.7843
1748	25	25.1246		1748	37	27.9885		1748	78	75.9233
1749	26	25.0979		1749	29	28.0109		1749	80	75.8397
1750	34	25.1911		1750	33	28.0322		1750	64	75.8299
1751	26	25.1939		1751	33	28.1005		1751	69	75.7826
1752	32	25.3254		1752	36	28.1608		1752	61	75.7888
1753	31	25.3764		1753	31	28.1891		1753	65	75.7688
1754	21	25.3741		1754	34	28.217		1754	79	75.6243
1755	30	25.4181		1755	26	28.2232		1755	70	75.784
1756	21	25.4401		1756	21	28.2577		1756	71	75.9573
1757	31	25.3947		1757	30	28.1551		1757	78	75.9834
1758	27	25.4843		1758	25	28.1041		1758	66	75.9629
1759	26	25.5065		1759	30	28.1235		1759	97	75.9267
1760	27	25.4206		1760	29	28.0548		1760	66	75.9067
1761	27	25.4898		1761	31	28.0509		1761	78	76.0079
1762	34	25.5019		1762	23	27.9777		1762	74	76.1042
1763	36	25.5373		1763	29	27.8805		1763	82	75.945
1764	19	25.5373		1764	30	27.8292		1764	59	75.8302
1765	19	25.5999		1765	32	27.8397		1765	77	75.8582
1766	20	25.6781		1766	28	27.8562		1766	88	75.8108
1767	17	25.611		1767	25	27.7532		1767	65	75.9172
1768	27	25.5645		1768	33	27.6954		1768	69	75.8704
1769	20	25.5605		1769	52	27.6512		1769	65	75.8211
1770	29	25.5512		1770	21	27.6708		1770	84	75.8066
1771	23	25.6146		1771	21	27.6729		1771	76	75.9175
1772	20	25.5209		1772	24	27.6907		1772	62	75.9423
1773	18	25.6117		1773	34	27.7626		1773	84	75.8154
1774	36	25.6801		1774	30	27.6359		1774	78	75.9645
1775	27	25.6473		1775	31	27.5573		1775	73	76.0272
1776	37	25.6052		1776	28	27.5763		1776	68	76.0041
1777	28	25.6253		1777	29	27.667		1777	70	75.8203
1778	27	25.6368		1778	34	27.7264		1778	106	75.9832
1779	38	25.7093		1779	27	27.6894		1779	60	76.0782
1780	19	25.7014		1780	21	27.8709		1780	69	76.1243
1781	25	25.6286		1781	30	27.9157		1781	72	76.1324
1782	23	25.543		1782	26	27.8966		1782	66	76.0539
1783	18	25.6968		1783	24	28.0044		1783	84	75.8802
1784	14	25.7395		1784	34	27.9906		1784	92	75.7808
1785	24	25.8069		1785	32	28.0635		1785	70	75.6965
1786	25	25.7919		1786	19	28.1355		1786	68	75.6158
1787	14	25.7819		1787	24	28.1862		1787	83	75.6128
1788	21	25.7623		1788	16	28.1996		1788	71	75.4855
1789	31	25.802		1789	24	28.2026		1789	73	75.355
1790	24	25.8299		1790	14	28.2338		1790	107	75.3085
1791	26	25.8673		1791	28	28.2222		1791	82	75.3211
1792	31	25.8205		1792	30	28.1503		1792	79	75.2752
1793	22	25.7724		1793	27	28.14		1793	52	75.4174
1794	28	25.7927		1794	25	27.9764		1794	74	75.4816
1795	39	25.8737		1795	19	27.8202		1795	80	75.5767
1796	24	25.9485		1796	27	27.7637		1796	75	75.6281
1797	27	25.9424		1797	21	27.8808		1797	74	75.72
1798	24	25.9627		1798	26	27.9371		1798	80	75.7675
1799	24	25.949		1799	25	28.0287		1799	85	75.718
1800	25	25.962		1800	34	28.1284		1800	108	75.6035
1801	29	25.935		1801	25	28.1982		1801	85	75.5568
1802	29	25.8576		1802	23	28.2357		1802	91	75.6727
1803	20	25.7838		1803	42	28.2282		1803	61	75.7122
1804	22	25.8438		1804	33	28.1913		1804	85	75.6851
1805	24	25.8952		1805	37	28.2223		1805	85	75.7167
1806	24	25.7846		1806	25	28.3433		1806	66	75.6404
1807	21	25.8743		1807	28	28.3064		1807	83	75.7353
1808	17	25.8688		1808	30	28.2696		1808	80	75.5745
1809	16	25.8238		1809	20	28.332		1809	79	75.5322
1810	22	25.7418		1810	24	28.3399		1810	73	75.6324
1811	19	25.3473		1811	31	28.4189		1811	63	75.8027
1812	27	25.4326		1812	19	28.4901		1812	66	75.7363
1813	22	25.4111		1813	21	28.4933		1813	84	75.5663
1814	43	25.4708		1814	34	28.5627		1814	89	75.6441
1815	29	25.4401		1815	29	28.6457		1815	103	75.8406
1816	20	25.4968		1816	28	28.6379		1816	77	75.7887
1817	23	25.6511		1817	27	28.6749		1817	80	75.8109
1818	34	25.658		1818	18	28.7049		1818	74	75.7858
1819	23	25.6063		1819	22	28.7624		1819	78	75.8884
1820	23	25.7385		1820	37	28.7729		1820	91	76.1075
1821	26	25.7783		1821	25	28.8443		1821	83	76.1812
1822	23	25.6976		1822	24	28.8279		1822	55	76.1521
1823	29	25.7058		1823	32	28.818		1823	77	76.1702
1824	24	25.7352		1824	37	28.85		1824	81	76.2012
1825	36	25.8156		1825	30	28.7677		1825	80	76.3871
1826	23	25.7369		1826	22	28.6827		1826	75	76.357
1827	20	25.7671		1827	28	28.5889		1827	62	76.2628
1828	33	25.7675		1828	50	28.5337		1828	80	76.309
1829	19	25.6865		1829	21	28.5606		1829	71	76.1399
1830	26	25.7617		1830	20	28.4684		1830	71	76.0741
1831	29	25.7401		1831	35	28.4281		1831	74	76.1151
1832	22	25.8249		1832	32	28.2584		1832	54	75.9362
1833	16	25.7751		1833	38	28.1845		1833	90	76.0458
1834	33	25.7366		1834	26	28.2164		1834	72	76.1084
1835	34	25.6807		1835	20	28.287		1835	73	76.0733
1836	27	25.5942		1836	19	28.3548		1836	67	76.027
1837	30	25.6569		1837	34	28.3024		1837	74	75.9471
1838	32	25.719		1838	33	28.3255		1838	75	75.8094
1839	30	25.8102		1839	27	28.273		1839	80	75.7864
1840	20	25.7166		1840	37	28.1906		1840	61	75.87
1841	19	25.672		1841	30	28.3184		1841	76	75.9366
1842	37	25.7341		1842	15	28.3442		1842	74	75.952
1843	40	25.6302		1843	38	28.2876		1843	77	75.8945
1844	30	25.6661		1844	32	28.1791		1844	77	75.9625
1845	25	25.6945		1845	40	28.194		1845	70	75.9024
1846	21	25.7724		1846	31	28.1344		1846	63	75.8531
1847	23	25.7148		1847	28	28.1471		1847	80	76.0525
1848	30	25.6515		1848	22	28.181		1848	55	76.2283
1849	31	25.6628		1849	19	28.2094		1849	76	76.2729
1850	18	25.6737		1850	32	28.1666		1850	79	76.2893
1851	25	25.7386		1851	25	28.1788		1851	75	76.2446
1852	23	25.7894		1852	22	28.2738		1852	82	76.0212
1853	21	25.8333		1853	23	28.3323		1853	80	75.9253
1854	25	25.9673		1854	29	28.4209		1854	89	75.9417
1855	28	25.8843		1855	27	28.3774		1855	57	75.9255
1856	21	25.9297		1856	23	28.3448		1856	48	75.8292
1857	32	25.9223		1857	30	28.3616		1857	74	75.8358
1858	19	25.9307		1858	35	28.4049		1858	70	75.8412
1859	25	26.0001		1859	32	28.3945		1859	81	75.6688
1860	42	26.0236		1860	32	28.4205		1860	75	75.793
1861	28	26.04		1861	23	28.286		1861	74	75.7701
1862	27	26.0136		1862	33	28.3487		1862	69	75.9059
1863	26	26.1385		1863	51	28.3422		1863	80	75.8315
1864	31	26.2577		1864	40	28.349		1864	87	75.8718
1865	27	26.1259		1865	27	28.3711		1865	71	75.7462
1866	20	26.0332		1866	26	28.416		1866	78	75.8176
1867	24	26.0436		1867	38	28.4093		1867	80	75.8103
1868	33	26.0055		1868	33	28.4162		1868	76	75.5855
1869	18	25.9457		1869	29	28.4017		1869	74	75.555
1870	22	25.8662		1870	22	28.6316		1870	74	75.5269
1871	22	25.8781		1871	28	28.5583		1871	65	75.6229
1872	32	25.8542		1872	31	28.4038		1872	65	75.5716
1873	15	25.8296		1873	26	28.377		1873	84	75.4522
1874	27	25.7876		1874	44	28.4766		1874	63	75.4166
1875	32	25.9024		1875	38	28.4436		1875	80	75.4521
1876	21	25.8639		1876	27	28.4728		1876	77	75.4783
1877	19	25.9713		1877	17	28.4879		1877	96	75.332
1878	28	26.0069		1878	28	28.4887		1878	65	75.2678
1879	22	26.0145		1879	31	28.6165		1879	66	75.5797
1880	30	26.1373		1880	24	28.5513		1880	84	75.5759
1881	34	26.1997		1881	34	28.48		1881	61	75.411
1882	35	26.2288		1882	33	28.5494		1882	82	75.454
1883	15	26.1839		1883	21	28.5726		1883	90	75.2566
1884	27	26.1461		1884	27	28.5785		1884	78	75.2717
1885	25	26.0899		1885	21	28.6655		1885	85	75.2002
1886	24	26.2002		1886	26	28.7016		1886	87	75.1217
1887	24	26.1887		1887	28	28.6546		1887	78	75.079
1888	25	26.1377		1888	27	28.6348		1888	90	75.1187
1889	25	26.1202		1889	23	28.5669		1889	91	75.0267
1890	32	26.1917		1890	29	28.533		1890	79	74.988
1891	22	26.1887		1891	34	28.4578		1891	75	75.3043
1892	26	26.1713		1892	29	28.3882		1892	84	75.3576
1893	30	26.252		1893	20	28.3808		1893	67	75.3256
1894	28	26.228		1894	39	28.3157		1894	84	75.136
1895	21	26.3508		1895	40	28.2668		1895	83	75.0567
1896	25	26.4666		1896	40	28.1867		1896	65	75.1434
1897	27	26.465		1897	20	28.1503		1897	69	75.1191
1898	16	26.5368		1898	24	28.1344		1898	77	75.0816
1899	25	26.5546		1899	19	28.0573		1899	78	75.0553
1900	19	26.5926		1900	28	27.938		1900	73	75.1168
1901	26	26.5554		1901	19	27.9346		1901	73	75.4469
1902	38	26.6089		1902	25	27.794		1902	71	75.5453
1903	34	26.6116		1903	30	27.6573		1903	67	75.7959
1904	18	26.5921		1904	32	27.7347		1904	86	75.7021
1905	24	26.6724		1905	28	27.801		1905	64	75.861
1906	38	26.6379		1906	21	27.8771		1906	82	75.8759
1907	13	26.6986		1907	28	27.9014		1907	68	75.7689
1908	18	26.6594		1908	35	27.9168		1908	83	75.7202
1909	31	26.6317		1909	27	27.9402		1909	80	75.8415
1910	30	26.5837		1910	20	27.8734		1910	70	75.9122
1911	77	26.5689		1911	22	27.9008		1911	72	75.7428
1912	23	26.5867		1912	24	27.8395		1912	79	75.8638
1913	21	26.5497		1913	26	27.7869		1913	92	75.8212
1914	28	26.527		1914	23	27.7314		1914	71	75.9437
1915	22	26.655		1915	20	27.7222		1915	82	76.1078
1916	24	26.725		1916	28	27.702		1916	77	76.3844
1917	17	26.5933		1917	26	27.7783		1917	78	76.5235
1918	31	26.5514		1918	27	27.8364		1918	90	76.6257
1919	29	26.5418		1919	17	27.8151		1919	83	76.6116
1920	12	26.4903		1920	28	27.7964		1920	64	76.7048
1921	22	26.4968		1921	25	27.867		1921	63	76.8481
1922	31	26.4504		1922	32	27.7906		1922	74	77.0339
1923	25	26.4483		1923	23	27.7299		1923	68	76.9848
1924	22	26.5111		1924	23	27.7742		1924	78	77.096
1925	20	26.4686		1925	29	27.9157		1925	77	77.2524
1926	26	26.4887		1926	30	27.9525		1926	69	77.4166
1927	21	26.4369		1927	33	27.9059		1927	82	77.535
1928	29	26.3912		1928	35	27.8158		1928	72	77.3993
1929	30	26.4058		1929	22	27.9858		1929	94	77.4243
1930	21	26.3899		1930	38	27.9276		1930	73	77.518
1931	28	26.3572		1931	25	27.9256		1931	69	77.5574
1932	25	26.443		1932	37	27.9891		1932	85	77.6116
1933	24	26.4143		1933	31	28.0101		1933	66	77.5643
1934	24	26.3591		1934	30	28.1376		1934	70	77.7393
1935	27	26.3483		1935	22	28.1675		1935	79	77.8482
1936	32	26.4007		1936	16	28.1637		1936	90	77.9171
1937	21	26.4021		1937	35	28.1395		1937	82	77.9533
1938	20	26.4627		1938	24	28.2028		1938	92	77.835
1939	19	26.3996		1939	30	28.2524		1939	81	77.9221
1940	37	26.4373		1940	33	28.2282		1940	76	78.0102
1941	35	26.3336		1941	22	28.281		1941	63	77.9778
1942	22	26.339		1942	29	28.3573		1942	69	78.2004
1943	28	26.4688		1943	27	28.3313		1943	72	78.3861
1944	23	26.5936		1944	40	28.422		1944	77	78.5439
1945	24	26.6383		1945	32	28.4986		1945	72	78.5743
1946	34	26.5942		1946	27	28.6211		1946	77	78.5537
1947	34	26.5498		1947	25	28.6193		1947	72	78.5596
1948	32	26.5479		1948	24	28.5607		1948	73	78.5796
1949	25	26.6043		1949	32	28.605		1949	74	78.406
1950	26	26.6172		1950	34	28.5763		1950	80	78.4692
1951	27	26.5914		1951	31	28.6198		1951	72	78.7005
1952	21	26.5704		1952	20	28.5958		1952	101	78.7419
1953	28	26.5484		1953	28	28.5404		1953	76	78.8511
1954	15	26.5019		1954	19	28.447		1954	64	78.9103
1955	34	26.5203		1955	40	28.531		1955	82	79.0483
1956	26	26.5736		1956	31	28.5012		1956	84	78.9617
1957	24	26.4839		1957	19	28.4264		1957	71	78.7774
1958	32	26.5436		1958	24	28.4556		1958	78	78.6298
1959	20	26.4461		1959	26	28.537		1959	90	78.5178
1960	25	26.342		1960	26	28.5305		1960	82	78.7118
1961	27	26.4588		1961	47	28.5268		1961	71	78.7834
1962	33	26.5174		1962	23	28.5371		1962	61	78.9254
1963	20	26.4935		1963	24	28.5829		1963	85	78.8187
1964	23	26.4996		1964	28	28.782		1964	78	78.8927
1965	40	26.6157		1965	27	28.8966		1965	77	78.9559
1966	35	26.6693		1966	26	28.9224		1966	68	78.9912
1967	22	26.5284		1967	29	28.9023		1967	90	79.0621
1968	25	26.4998		1968	24	28.9664		1968	97	79.192
1969	38	26.5682		1969	35	28.9603		1969	75	79.2534
1970	34	26.5592		1970	22	28.9572		1970	70	79.3712
1971	31	26.4798		1971	32	28.9602		1971	72	79.4034
1972	30	26.3638		1972	43	28.9833		1972	84	79.3362
1973	27	26.406		1973	29	29.0794		1973	79	79.3602
1974	27	26.2321		1974	22	29.157		1974	90	79.6013
1975	24	26.2221		1975	36	29.2871		1975	75	79.582
1976	36	26.2288		1976	29	29.4207		1976	71	79.619
1977	27	26.1325		1977	28	29.3986		1977	89	79.5836
1978	28	26.0793		1978	31	29.2937		1978	80	79.8128
1979	31	26.0549		1979	19	29.2777		1979	66	79.6634
1980	27	26.008		1980	38	29.3149		1980	62	79.6599
1981	16	26.0715		1981	33	29.2631		1981	92	79.7581
1982	26	26.1278		1982	23	29.3607		1982	67	79.609
1983	34	26.1792		1983	25	29.4507		1983	93	79.7334
1984	28	26.0372		1984	25	29.3905		1984	83	79.83
1985	26	26.0067		1985	24	29.4254		1985	104	79.9571
1986	13	25.9767		1986	29	29.4122		1986	84	80.0822
1987	30	25.9388		1987	27	29.3602		1987	77	80.1941
1988	24	25.9512		1988	28	29.3611		1988	81	80.3202
1989	26	25.9099		1989	26	29.3326		1989	87	80.5846
1990	24	25.876		1990	29	29.3253		1990	82	80.6794
1991	27	25.9536		1991	24	29.3387		1991	69	80.6892
1992	31	25.9396		1992	37	29.4269		1992	80	80.6781
1993	23	25.909		1993	31	29.455		1993	89	80.7653
1994	28	25.9674		1994	36	29.4428		1994	83	80.7976
1995	14	25.9584		1995	32	29.4977		1995	90	80.9303
1996	26	25.7435		1996	30	29.5292		1996	74	80.9897
1997	27	25.696		1997	32	29.5537		1997	84	80.9213
1998	20	25.7371		1998	23	29.5426		1998	85	80.8864
[truncated: 7,003 more rows]

## Sheet: Figure 2 Plumbagin
Resting cells				Resting cells				Resting cells				Resting cells				PMA				PMA				PMA				PMA				PMA + Plumbagin 5uM				PMA + Plumbagin 5uM				PMA + Plumbagin 10uM				PMA + Plumbagin 10uM				PMA + Plumbagin 10uM
Time (seconds)	UPE	Smooth		Time (seconds)	UPE	Smooth		Time (seconds)	UPE	Smooth		Time (seconds)	UPE	Smooth		Time (seconds)	UPE	Smooth		Time (seconds)	UPE	Smooth		Time (seconds)	UPE	Smooth		Time (seconds)	UPE	Smooth		Time (seconds)	UPE	Smooth		Time (seconds)	UPE	Smooth		Time (seconds)	UPE	Smooth		Time (seconds)	UPE	Smooth		Time (seconds)	UPE
1	22	20.413		1	17	18.9357		1	19	20.5233		1	21	21.3896		1	20	21.1991		1	18	21.8205		1	52	42.3174		1	34	32.3578		1	24	25.8658		1	44	39.1304		1	27	26.4844		1	29	27.3732		1	29
2	12	20.3513		2	26	18.896		2	28	20.5678		2	20	21.3305		2	28	21.242		2	26	21.8937		2	32	42.0235		2	35	32.337		2	18	25.831		2	29	39.0412		2	27	26.4126		2	25	27.3237		2	52
3	22	20.2691		3	25	19.0129		3	17	20.5469		3	19	21.3475		3	17	21.2709		3	24	21.9458		3	21	41.8146		3	34	32.3378		3	26	25.8222		3	43	38.943		3	20	26.3808		3	24	27.3403		3	63
4	23	20.2402		4	14	19.0459		4	18	20.6241		4	16	21.4153		4	10	21.3519		4	30	22.0652		4	27	41.6358		4	36	32.2647		4	28	25.9255		4	29	38.7999		4	28	26.3725		4	19	27.2596		4	36
5	22	20.2475		5	29	19.1299		5	10	20.6052		5	28	21.4728		5	16	21.3078		5	27	22.1685		5	36	41.442		5	37	32.2085		5	26	25.9242		5	43	38.6797		5	25	26.4229		5	29	27.261		5	62
6	13	20.1726		6	34	19.1824		6	27	20.6625		6	25	21.5206		6	22	21.3267		6	26	22.2638		6	33	41.1831		6	48	32.2342		6	18	26.0056		6	31	38.4867		6	24	26.3544		6	21	27.224		6	38
7	17	20.158		7	17	19.212		7	25	20.6465		7	18	21.5009		7	19	21.4131		7	24	22.344		7	33	41.0224		7	42	32.192		7	33	26.049		7	31	38.392		7	34	26.3403		7	28	27.3106		7	47
8	13	20.1061		8	27	19.22		8	19	20.6412		8	25	21.4823		8	38	21.4979		8	27	22.4318		8	29	40.788		8	23	32.1654		8	20	26.1		8	24	38.3034		8	23	26.3344		8	18	27.2672		8	38
9	14	20.0697		9	20	19.1345		9	23	20.6824		9	19	21.4286		9	16	21.6176		9	25	22.5048		9	30	40.5708		9	21	32.1682		9	25	26.1437		9	47	38.1697		9	33	26.3072		9	20	27.2092		9	37
10	21	20.0262		10	17	19.1424		10	34	20.7533		10	32	21.4143		10	29	21.6758		10	29	22.5857		10	24	40.3702		10	28	32.1771		10	37	26.2676		10	34	38.066		10	23	26.2598		10	28	27.1883		10	42
11	12	19.9833		11	13	19.2027		11	25	20.8234		11	24	21.4376		11	21	21.7773		11	24	22.6085		11	33	40.1274		11	24	32.1553		11	24	26.2641		11	30	37.8962		11	41	26.3023		11	19	27.0499		11	38
12	19	19.9482		12	17	19.3128		12	13	20.8707		12	15	21.4384		12	26	21.8325		12	23	22.6198		12	36	39.8663		12	32	32.1554		12	27	26.3358		12	39	37.8455		12	22	26.3141		12	31	26.909		12	34
13	9	19.8989		13	21	19.2664		13	18	20.9402		13	19	21.476		13	30	21.9092		13	34	22.7076		13	40	39.6609		13	33	32.1252		13	26	26.3771		13	29	37.719		13	27	26.3255		13	20	26.9115		13	34
14	14	19.9378		14	12	19.3041		14	18	20.9941		14	26	21.5485		14	24	21.9552		14	37	22.8027		14	31	39.4868		14	25	32.1608		14	23	26.4769		14	26	37.5495		14	27	26.3586		14	24	26.9049		14	39
15	20	19.8714		15	23	19.3126		15	23	21.0188		15	17	21.5524		15	15	22.0159		15	14	22.89		15	29	39.2772		15	27	32.1426		15	34	26.4866		15	38	37.4702		15	17	26.3684		15	28	26.875		15	40
16	16	19.8578		16	17	19.3444		16	23	20.9719		16	22	21.5708		16	25	22.083		16	25	23.021		16	37	39.0338		16	41	32.095		16	25	26.4834		16	44	37.2874		16	27	26.3417		16	23	26.8884		16	39
17	17	19.6613		17	20	19.4347		17	18	20.9955		17	23	21.6469		17	21	22.1272		17	29	23.1423		17	32	38.8751		17	28	32.1504		17	40	26.6209		17	29	37.0793		17	27	26.3675		17	27	26.8119		17	22
18	17	19.6116		18	15	19.5077		18	30	21.0207		18	23	21.7121		18	26	22.1713		18	26	23.269		18	25	38.6879		18	26	32.0198		18	30	26.5791		18	33	36.6943		18	33	26.3777		18	33	26.7665		18	37
19	18	19.585		19	20	19.5133		19	17	21.0765		19	32	21.6649		19	21	22.1935		19	28	23.3423		19	32	38.5682		19	28	32.0547		19	21	26.7017		19	28	36.5566		19	27	26.3732		19	33	26.6924		19	30
20	24	19.6606		20	22	19.5494		20	24	21.1032		20	22	21.7075		20	26	22.2604		20	20	23.3868		20	35	38.3601		20	31	32.0648		20	28	26.7038		20	39	36.436		20	25	26.3983		20	31	26.6057		20	35
21	24	19.6221		21	27	19.6217		21	23	21.0949		21	17	21.6824		21	27	22.2898		21	38	23.4111		21	37	38.1627		21	25	32.015		21	23	26.7152		21	31	36.3681		21	38	26.4224		21	19	26.5944		21	41
22	20	19.6206		22	21	19.6775		22	21	21.1336		22	20	21.7023		22	15	22.247		22	23	23.5327		22	31	38.0119		22	28	32.0392		22	22	26.8083		22	44	36.2411		22	25	26.38		22	21	26.5384		22	35
23	29	19.5889		23	16	19.7466		23	31	21.1806		23	14	21.7139		23	20	22.2958		23	28	23.6376		23	39	37.8547		23	28	31.9518		23	26	26.8406		23	44	36.1455		23	24	26.4783		23	22	26.4982		23	28
24	15	19.594		24	9	19.7627		24	35	21.2719		24	16	21.7031		24	21	22.3444		24	19	23.6683		24	36	37.6406		24	36	31.853		24	28	26.9097		24	30	36.0289		24	30	26.4919		24	18	26.4075		24	33
25	13	19.583		25	24	19.7577		25	17	21.3107		25	18	21.7293		25	21	22.3492		25	28	23.7667		25	34	37.5182		25	29	31.7653		25	20	26.9702		25	21	35.9578		25	21	26.4467		25	25	26.4218		25	38
26	21	19.5277		26	26	19.878		26	23	21.3503		26	22	21.7613		26	31	22.3487		26	26	23.8785		26	35	37.3011		26	17	31.8048		26	36	27.0441		26	34	35.7991		26	22	26.4621		26	23	26.383		26	30
27	21	19.4156		27	24	19.9355		27	21	21.4637		27	13	21.7262		27	23	22.4233		27	23	23.9958		27	38	37.1253		27	23	31.7468		27	35	27.0798		27	56	35.7246		27	22	26.4406		27	30	26.3666		27	37
28	14	19.3443		28	20	19.9841		28	35	21.5307		28	16	21.7364		28	20	22.3873		28	18	24.0743		28	43	36.9233		28	29	31.7854		28	16	27.1302		28	34	35.6649		28	21	26.4786		28	18	26.3132		28	45
29	18	19.3194		29	20	19.9368		29	15	21.5825		29	16	21.6586		29	21	22.4428		29	28	24.2106		29	32	36.7549		29	35	31.7558		29	25	27.0924		29	36	35.6046		29	25	26.3984		29	17	26.2101		29	25
30	21	19.3021		30	28	20.0168		30	33	21.6855		30	26	21.6647		30	25	22.498		30	18	24.2707		30	34	36.6697		30	24	31.7266		30	47	27.1312		30	33	35.4638		30	33	26.5408		30	40	26.14		30	41
31	20	19.3066		31	23	20.0357		31	25	21.7787		31	30	21.6051		31	19	22.5236		31	28	24.2146		31	33	36.5472		31	36	31.6763		31	21	27.068		31	34	35.3411		31	26	26.5236		31	28	26.0577		31	34
32	21	19.2882		32	21	20.0475		32	20	21.8771		32	23	21.6067		32	24	22.5868		32	28	24.2956		32	24	36.3966		32	24	31.693		32	30	27.0972		32	38	35.2504		32	22	26.5509		32	17	26.0003		32	46
33	22	19.1825		33	13	20.0743		33	23	21.9076		33	31	21.6667		33	22	22.5982		33	24	24.3177		33	25	36.2341		33	28	31.65		33	27	27.1489		33	29	35.183		33	24	26.5551		33	31	25.9813		33	37
34	23	19.1469		34	15	20.1737		34	17	21.9899		34	23	21.651		34	22	22.6041		34	22	24.2911		34	37	36.053		34	27	31.6301		34	24	27.2146		34	22	35.0359		34	28	26.5738		34	29	25.8896		34	39
35	12	19.156		35	22	20.1673		35	29	22.0705		35	15	21.6361		35	33	22.5976		35	23	24.3712		35	33	35.8838		35	34	31.5813		35	20	27.2645		35	34	34.9514		35	24	26.5333		35	23	25.8818		35	33
36	15	19.135		36	18	20.2348		36	34	22.1712		36	13	21.5856		36	18	22.6012		36	31	24.4655		36	33	35.8717		36	37	31.5997		36	26	27.2919		36	38	34.8539		36	26	26.5532		36	23	25.8738		36	30
37	16	19.1435		37	16	20.2271		37	17	22.1234		37	22	21.567		37	26	22.6726		37	22	24.5439		37	32	35.7032		37	37	31.5583		37	36	27.3345		37	42	34.6641		37	28	26.6667		37	48	25.8		37	36
38	21	19.0491		38	25	20.3225		38	24	22.1894		38	27	21.5713		38	22	22.7504		38	26	24.6218		38	52	35.6555		38	35	31.4818		38	24	27.355		38	22	34.5541		38	26	26.6728		38	36	25.7148		38	32
39	14	19.0753		39	7	20.3121		39	24	22.3271		39	26	21.5756		39	17	22.7395		39	42	24.7137		39	33	35.5772		39	27	31.4304		39	27	27.3764		39	33	34.4912		39	26	26.6783		39	25	25.728		39	41
40	18	19.0342		40	27	20.3174		40	24	22.4164		40	20	21.6091		40	24	22.819		40	33	24.8189		40	44	35.4408		40	33	31.3593		40	27	27.4714		40	35	34.3931		40	20	26.6398		40	32	25.7184		40	22
41	26	18.9802		41	25	20.3886		41	17	22.4668		41	22	21.6265		41	29	22.8826		41	30	24.9219		41	44	35.3075		41	28	31.3277		41	24	27.4761		41	34	34.2398		41	21	26.5666		41	26	25.6798		41	44
42	20	19.0449		42	20	20.486		42	19	22.5674		42	41	21.5778		42	25	22.9528		42	34	24.9937		42	40	35.1192		42	41	31.2974		42	26	27.5116		42	36	34.1435		42	25	26.6499		42	28	25.6283		42	27
43	19	19.0042		43	27	20.4772		43	14	22.643		43	14	21.6117		43	21	23.0001		43	28	25.094		43	29	34.9225		43	42	31.2758		43	30	27.5689		43	27	34.1889		43	19	26.6999		43	20	25.6156		43	41
44	22	18.9215		44	20	20.5202		44	21	22.68		44	28	21.6078		44	25	23.062		44	21	25.1775		44	29	34.7983		44	31	31.2987		44	35	27.596		44	23	34.0998		44	19	26.7618		44	21	25.6616		44	44
45	17	18.9153		45	26	20.554		45	34	22.7386		45	17	21.6261		45	17	23.1231		45	34	25.2741		45	29	34.6195		45	31	31.3059		45	29	27.638		45	24	34.0139		45	27	26.6675		45	28	25.6979		45	30
46	19	18.902		46	14	20.6302		46	13	22.8102		46	22	21.5855		46	35	23.1981		46	15	25.2957		46	48	34.593		46	23	31.3344		46	23	27.6359		46	43	33.9385		46	27	26.694		46	26	25.6449		46	27
47	9	18.9184		47	25	20.6153		47	30	22.8215		47	18	21.6271		47	14	23.2644		47	22	25.3333		47	35	34.4712		47	25	31.3031		47	34	27.6794		47	47	33.8658		47	18	26.6609		47	21	25.638		47	35
48	38	18.8246		48	17	20.6232		48	10	22.87		48	25	21.6378		48	34	23.3222		48	26	25.437		48	31	34.4045		48	27	31.266		48	21	27.7296		48	30	33.7524		48	21	26.7237		48	31	25.5149		48	28
49	22	18.7864		49	27	20.6161		49	14	22.9537		49	9	21.6627		49	18	23.4593		49	25	25.4943		49	36	34.3395		49	32	31.2014		49	20	27.7354		49	36	33.6368		49	26	26.6304		49	23	25.4562		49	26
50	18	18.8084		50	15	20.6385		50	13	22.9617		50	17	21.6938		50	20	23.5698		50	19	25.6166		50	27	34.2399		50	24	31.2057		50	37	27.8226		50	33	33.5995		50	29	26.5706		50	30	25.4515		50	33
51	15	18.8149		51	30	20.6744		51	26	22.9704		51	17	21.7234		51	16	23.6111		51	18	25.6986		51	25	34.1586		51	25	31.2171		51	27	27.8779		51	32	33.4911		51	18	26.521		51	30	25.4256		51	31
52	24	18.7993		52	25	20.6939		52	21	22.9507		52	20	21.7079		52	29	23.7175		52	21	25.7859		52	33	34.0948		52	27	31.148		52	27	27.8519		52	32	33.4683		52	23	26.4812		52	18	25.4814		52	36
53	15	18.8066		53	18	20.7269		53	21	22.9405		53	14	21.6713		53	28	23.7766		53	28	25.8197		53	42	33.9897		53	37	31.0971		53	35	27.8651		53	38	33.4615		53	35	26.458		53	25	25.462		53	36
54	19	18.7482		54	21	20.7507		54	27	23.012		54	22	21.6948		54	20	23.8851		54	27	25.8536		54	22	33.8237		54	49	31.0636		54	34	27.9011		54	29	33.4045		54	29	26.4362		54	29	25.5168		54	32
55	14	18.722		55	17	20.7366		55	17	22.9793		55	35	21.6663		55	18	23.924		55	24	25.9094		55	24	33.7458		55	35	31.0468		55	24	27.9513		55	28	33.3072		55	31	26.4886		55	26	25.5111		55	23
56	25	18.7704		56	30	20.7375		56	19	23.0004		56	26	21.6974		56	23	23.9622		56	33	25.935		56	25	33.6645		56	22	30.9876		56	27	27.9714		56	34	33.281		56	15	26.4804		56	25	25.5569		56	35
57	12	18.8094		57	16	20.7089		57	12	23.0434		57	17	21.7126		57	35	23.9633		57	20	25.9464		57	36	33.5658		57	35	30.983		57	30	28.0866		57	27	33.177		57	23	26.4291		57	21	25.5717		57	38
58	31	18.8469		58	16	20.7322		58	19	23.0928		58	20	21.7633		58	12	24.0674		58	19	25.966		58	29	33.5236		58	32	30.9866		58	40	28.1756		58	33	33.1449		58	31	26.4389		58	29	25.5352		58	38
59	17	18.8537		59	36	20.7249		59	24	23.0753		59	28	21.7825		59	21	24.0727		59	26	26.0372		59	37	33.5062		59	32	31.0273		59	31	28.225		59	21	33.1521		59	45	26.4122		59	25	25.5227		59	29
60	18	18.8895		60	17	20.783		60	23	23.0307		60	27	21.7204		60	21	24.1297		60	25	26.0336		60	31	33.4471		60	28	30.9721		60	24	28.2512		60	27	33.1024		60	33	26.4381		60	31	25.5477		60	28
61	21	18.902		61	14	20.794		61	17	23.084		61	24	21.7851		61	18	24.1847		61	19	26.0898		61	45	33.4578		61	39	30.9132		61	49	28.2552		61	38	33.0787		61	29	26.3976		61	17	25.5501		61	25
62	19	18.8851		62	21	20.7675		62	15	23.1651		62	12	21.8246		62	19	24.2015		62	22	26.181		62	26	33.4695		62	36	30.9311		62	28	28.2673		62	32	33.0071		62	32	26.3523		62	27	25.6184		62	33
63	29	18.8838		63	20	20.7561		63	23	23.265		63	20	21.7747		63	26	24.2546		63	24	26.2325		63	28	33.5042		63	44	30.9637		63	30	28.3235		63	34	32.9559		63	31	26.3244		63	19	25.6183		63	33
64	18	18.861		64	21	20.7738		64	24	23.1644		64	20	21.7706		64	21	24.2548		64	26	26.2826		64	29	33.4808		64	26	31.0104		64	32	28.3632		64	29	32.9314		64	18	26.3712		64	23	25.5895		64	27
65	21	18.8471		65	22	20.6661		65	23	23.2371		65	29	21.7811		65	21	24.3065		65	26	26.2803		65	39	33.0091		65	25	31.0486		65	31	28.3218		65	42	32.9835		65	18	26.329		65	22	25.6355		65	30
66	17	18.8343		66	21	20.7013		66	25	23.1907		66	26	21.7618		66	25	24.3272		66	17	26.3299		66	29	32.993		66	27	31.0641		66	17	28.3851		66	27	32.9995		66	30	26.3551		66	19	25.6506		66	36
67	18	18.8227		67	17	20.6904		67	30	23.2276		67	22	21.7069		67	20	24.3692		67	30	26.3124		67	44	32.9519		67	29	31.0581		67	34	28.4899		67	34	33.0248		67	38	26.3661		67	26	25.7164		67	27
68	24	18.7903		68	29	20.6721		68	20	23.2709		68	22	21.6764		68	29	24.3878		68	24	26.3767		68	35	32.9165		68	32	31.0463		68	26	28.4809		68	36	33.0664		68	23	26.3117		68	28	25.7576		68	41
69	15	18.7385		69	15	20.7121		69	42	23.3567		69	22	21.6182		69	21	24.4277		69	27	26.3294		69	22	32.9669		69	25	31.0799		69	33	28.5021		69	49	33.1091		69	30	26.2899		69	23	25.768		69	38
70	13	18.7482		70	24	20.6329		70	23	23.3953		70	22	21.563		70	27	24.4731		70	29	26.3942		70	53	32.9391		70	28	31.0549		70	28	28.5447		70	21	33.0583		70	23	26.3065		70	31	25.8657		70	23
71	24	18.7583		71	21	20.6804		71	34	23.4036		71	26	21.5906		71	31	24.4802		71	29	26.4056		71	31	32.9607		71	29	31.0615		71	35	28.5856		71	38	33.108		71	34	26.2577		71	36	25.8424		71	39
72	15	18.7908		72	15	20.6156		72	17	23.4194		72	25	21.5589		72	30	24.4434		72	26	26.4243		72	33	32.8696		72	32	31.1202		72	27	28.5813		72	30	33.1079		72	22	26.3724		72	27	25.8714		72	28
73	20	18.757		73	21	20.6767		73	35	23.4859		73	31	21.5871		73	26	24.4377		73	22	26.428		73	21	32.8319		73	30	31.0463		73	31	28.5993		73	41	33.1552		73	19	26.3151		73	26	25.7829		73	29
74	26	18.857		74	24	20.6975		74	18	23.4914		74	29	21.5486		74	30	24.4325		74	37	26.461		74	30	32.889		74	30	31.0794		74	18	28.5659		74	36	33.2551		74	23	26.276		74	27	25.8011		74	35
75	11	18.8875		75	19	20.7162		75	22	23.5261		75	26	21.5704		75	23	24.435		75	33	26.4782		75	35	32.9056		75	32	31.1781		75	34	28.5999		75	39	33.3467		75	29	26.2473		75	26	25.8262		75	31
76	23	18.8446		76	19	20.689		76	30	23.5377		76	27	21.584		76	28	24.4376		76	23	26.4949		76	31	32.8256		76	33	31.2442		76	20	28.6545		76	45	33.3578		76	31	26.3159		76	32	25.7704		76	31
77	20	18.914		77	21	20.7274		77	23	23.6		77	19	21.5826		77	24	24.4766		77	29	26.54		77	29	32.7781		77	34	31.163		77	27	28.6847		77	37	33.4379		77	24	26.3095		77	24	25.7326		77	26
78	12	18.9374		78	10	20.7407		78	27	23.6594		78	20	21.5596		78	28	24.4191		78	25	26.5392		78	36	32.8273		78	55	31.1746		78	36	28.7135		78	37	33.511		78	37	26.3192		78	33	25.7701		78	30
79	15	18.9096		79	17	20.73		79	24	23.7087		79	12	21.5453		79	27	24.4082		79	23	26.5749		79	36	32.9254		79	32	31.202		79	36	28.69		79	37	33.5703		79	29	26.3442		79	25	25.7265		79	35
80	17	18.9426		80	31	20.6819		80	19	23.6535		80	26	21.5682		80	24	24.4053		80	27	26.667		80	29	33.0482		80	34	31.1787		80	21	28.7113		80	32	33.5074		80	21	26.4203		80	23	25.7077		80	23
81	21	18.9386		81	18	20.6127		81	23	23.6375		81	25	21.5611		81	25	24.4463		81	25	26.6668		81	34	33.1148		81	33	31.1657		81	23	28.7607		81	26	33.5832		81	19	26.3773		81	34	25.6763		81	30
82	19	18.9069		82	21	20.6472		82	12	23.5712		82	23	21.591		82	32	24.4562		82	19	26.7244		82	27	33.1208		82	36	31.1626		82	31	28.8439		82	39	33.5657		82	25	26.3959		82	17	25.6984		82	39
83	14	18.929		83	14	20.6202		83	26	23.5592		83	24	21.5905		83	21	24.5311		83	20	26.8149		83	28	33.1133		83	32	31.1762		83	25	28.7916		83	38	33.5395		83	30	26.4077		83	19	25.7278		83	33
84	22	18.9659		84	29	20.5564		84	20	23.606		84	21	21.5829		84	36	24.4494		84	24	26.8782		84	34	33.137		84	37	31.0166		84	32	28.8289		84	24	33.6729		84	39	26.4202		84	36	25.6696		84	40
85	14	18.9877		85	24	20.625		85	21	23.6651		85	18	21.6341		85	25	24.5098		85	33	26.9009		85	34	33.293		85	33	31.0856		85	24	28.8203		85	37	33.7908		85	29	26.4916		85	28	25.6083		85	31
86	14	19.0099		86	17	20.5575		86	26	23.6993		86	26	21.6611		86	23	24.4798		86	20	26.8193		86	34	33.3564		86	30	31.132		86	32	28.848		86	29	33.741		86	36	26.4663		86	17	25.6023		86	36
87	29	19.0106		87	22	20.5204		87	28	23.7388		87	27	21.6431		87	15	24.4947		87	29	26.8423		87	31	33.5069		87	27	31.0986		87	19	28.8374		87	40	33.787		87	34	26.5601		87	26	25.6202		87	47
88	24	18.9909		88	27	20.4178		88	25	23.7469		88	20	21.597		88	27	24.4503		88	39	26.8191		88	32	33.6387		88	30	31.135		88	26	28.7394		88	22	33.844		88	15	26.5923		88	18	25.6169		88	29
89	14	19.0247		89	30	20.413		89	13	23.7614		89	17	21.626		89	21	24.5026		89	23	26.8028		89	43	33.7819		89	30	31.0851		89	22	28.733		89	46	33.8974		89	28	26.6314		89	25	25.6447		89	41
90	22	18.891		90	14	20.3993		90	28	23.811		90	18	21.5955		90	27	24.5301		90	30	26.8658		90	33	33.8999		90	26	31.1134		90	33	28.7629		90	29	33.9765		90	25	26.6844		90	26	25.7021		90	33
91	17	18.8459		91	12	20.4134		91	18	23.8283		91	16	21.5666		91	22	24.5194		91	24	26.8074		91	38	34.0526		91	29	31.0634		91	24	28.7688		91	33	34.0876		91	30	26.6487		91	25	25.5764		91	31
92	25	18.8415		92	13	20.3811		92	25	23.8659		92	27	21.6049		92	21	24.567		92	25	26.8592		92	27	34.1656		92	36	31.0919		92	30	28.7446		92	29	34.1346		92	24	26.6524		92	27	25.6264		92	36
93	23	18.8615		93	24	20.3483		93	21	23.8715		93	15	21.6632		93	26	24.568		93	26	26.8554		93	32	34.3505		93	37	31.1151		93	30	28.7574		93	25	34.2446		93	26	26.7081		93	25	25.5888		93	27
94	18	18.861		94	16	20.3513		94	17	23.8904		94	12	21.6387		94	19	24.6046		94	33	26.7767		94	27	34.4875		94	27	31.148		94	29	28.7323		94	35	34.3346		94	24	26.7843		94	34	25.6499		94	35
95	16	18.7901		95	27	20.3373		95	21	23.9073		95	30	21.6155		95	25	24.595		95	33	26.6705		95	30	34.5866		95	34	31.1829		95	30	28.744		95	22	34.4276		95	29	26.7778		95	28	25.6885		95	36
96	23	18.8492		96	19	20.2634		96	38	23.893		96	17	21.5352		96	25	24.6069		96	19	26.611		96	33	34.6428		96	35	31.2343		96	22	28.7543		96	49	34.4872		96	18	26.751		96	23	25.6839		96	32
97	8	18.9009		97	15	20.2199		97	24	23.8999		97	19	21.5246		97	24	24.6536		97	25	26.603		97	40	34.7679		97	27	31.2361		97	33	28.7777		97	29	34.4571		97	20	26.7196		97	24	25.7038		97	27
98	12	18.9456		98	21	20.2125		98	29	23.8395		98	27	21.5658		98	32	24.6897		98	15	26.5567		98	40	34.8642		98	36	31.3145		98	24	28.7407		98	24	34.575		98	28	26.7276		98	23	25.7326		98	38
99	17	18.9982		99	20	20.1739		99	32	23.919		99	20	21.598		99	23	24.7228		99	29	26.5393		99	47	34.9484		99	28	31.3566		99	31	28.748		99	35	34.652		99	30	26.7657		99	26	25.719		99	34
100	21	19.0511		100	16	20.1128		100	17	23.913		100	19	21.5632		100	30	24.6656		100	27	26.5492		100	71	35.0796		100	35	31.3497		100	23	28.6737		100	24	34.7483		100	29	26.7744		100	23	25.7816		100	40
101	9	19.148		101	20	20.1468		101	20	23.9056		101	18	21.6176		101	27	24.6389		101	32	26.4686		101	29	35.2125		101	31	31.4275		101	19	28.6965		101	37	34.8707		101	30	26.7696		101	14	25.7712		101	30
102	22	19.1702		102	31	20.0818		102	23	23.9331		102	31	21.6623		102	25	24.5757		102	28	26.4546		102	47	35.3911		102	31	31.4329		102	39	28.7024		102	29	34.9744		102	36	26.7594		102	27	25.7715		102	33
103	25	19.1469		103	10	20.086		103	32	23.9825		103	21	21.7044		103	27	24.5973		103	31	26.4558		103	36	35.497		103	28	31.5156		103	36	28.6244		103	30	34.9531		103	31	26.7731		103	18	25.7151		103	35
104	18	19.2404		104	21	20.1665		104	19	23.9647		104	14	21.6779		104	20	24.5528		104	22	26.4446		104	32	35.5005		104	38	31.49		104	21	28.6565		104	36	35.0528		104	28	26.7271		104	31	25.7852		104	29
105	13	19.3106		105	14	20.1476		105	32	23.9737		105	15	21.7299		105	37	24.4607		105	24	26.5324		105	34	35.4774		105	36	31.522		105	35	28.7022		105	33	35.1074		105	20	26.7628		105	20	25.7985		105	40
106	24	19.2786		106	18	20.2394		106	22	23.78		106	16	21.8017		106	29	24.4102		106	25	26.5698		106	43	35.4488		106	25	31.5592		106	24	28.7098		106	43	35.2066		106	36	26.7544		106	25	25.8177		106	33
107	16	19.2258		107	21	20.3274		107	32	23.7897		107	25	21.8154		107	20	24.4108		107	27	26.6162		107	30	35.4538		107	34	31.7444		107	29	28.6411		107	30	35.2835		107	29	26.7899		107	8	25.8213		107	24
108	21	19.188		108	24	20.3203		108	31	23.8821		108	25	21.7703		108	20	24.3881		108	26	26.6628		108	40	35.577		108	32	31.9559		108	28	28.546		108	29	35.2617		108	28	26.8632		108	25	25.8898		108	30
109	19	19.1424		109	37	20.3439		109	25	23.8244		109	30	21.8076		109	15	24.4583		109	28	26.739		109	38	35.5126		109	28	31.914		109	29	28.4557		109	35	35.2237		109	31	26.9065		109	27	25.9168		109	34
110	20	19.1321		110	25	20.3616		110	21	23.8562		110	25	21.8362		110	23	24.4194		110	27	26.8219		110	36	35.5016		110	27	31.8638		110	18	28.4618		110	31	35.358		110	34	26.8554		110	22	25.8867		110	31
111	20	19.1654		111	18	20.37		111	21	23.964		111	20	21.9466		111	17	24.4482		111	35	26.861		111	42	35.3939		111	31	31.9092		111	35	28.4786		111	40	35.3032		111	22	26.8311		111	38	25.9368		111	33
112	19	19.1301		112	11	20.3522		112	24	24.0212		112	23	21.9763		112	23	24.4051		112	37	26.8871		112	45	35.4357		112	28	31.9666		112	25	28.4324		112	24	35.2517		112	26	26.9666		112	39	25.9025		112	33
113	21	19.0871		113	32	20.3459		113	21	23.9644		113	18	21.814		113	20	24.5035		113	27	26.8914		113	38	35.4855		113	32	31.9783		113	29	28.4319		113	34	35.2564		113	26	26.9844		113	20	25.9346		113	26
114	9	19.021		114	21	20.3241		114	23	23.8838		114	13	21.8314		114	24	24.587		114	26	26.9953		114	34	35.5674		114	23	32.0373		114	21	28.4903		114	40	35.2488		114	23	27.0381		114	21	25.8045		114	36
115	23	18.9311		115	25	20.3221		115	27	23.8479		115	22	21.8343		115	22	24.6629		115	27	27.1408		115	39	35.4962		115	30	32.0732		115	33	28.4648		115	28	35.2538		115	26	27.1567		115	24	25.8089		115	35
116	16	19.019		116	22	20.3759		116	37	23.7907		116	20	21.75		116	21	24.3838		116	21	27.1149		116	44	35.472		116	34	32.0849		116	35	28.5516		116	42	35.3904		116	31	27.0785		116	18	25.8493		116	29
117	41	19.0655		117	14	20.3825		117	28	23.8535		117	12	21.7488		117	24	24.343		117	22	27.1691		117	33	35.6548		117	20	32.1667		117	16	28.5277		117	46	35.5422		117	24	27.0169		117	30	25.7563		117	25
118	22	19.0786		118	16	20.4159		118	28	23.8466		118	13	21.7488		118	24	24.3999		118	21	27.2174		118	37	35.7153		118	45	32.1992		118	40	28.6481		118	71	35.567		118	26	27.1132		118	26	25.7617		118	28
119	19	19.0894		119	25	20.3793		119	24	23.9069		119	28	21.7431		119	27	24.4628		119	28	27.2316		119	28	35.6402		119	23	32.1139		119	18	28.7113		119	39	35.6124		119	28	27.1943		119	30	25.8061		119	37
120	5	19.0255		120	21	20.3414		120	28	23.8923		120	16	21.8372		120	21	24.4659		120	32	27.2712		120	40	35.6764		120	26	32.1059		120	34	28.684		120	37	35.6042		120	24	27.1955		120	32	25.8755		120	36
121	20	19.1114		121	16	20.3194		121	33	23.8991		121	25	21.7786		121	26	24.4848		121	35	27.2456		121	39	35.742		121	34	32.1805		121	33	28.6354		121	30	35.6708		121	24	27.1762		121	22	25.9461		121	35
122	15	19.1601		122	18	20.3807		122	27	23.8918		122	19	21.6786		122	36	24.5357		122	22	27.4311		122	33	35.8227		122	24	32.2598		122	22	28.5964		122	38	35.6497		122	33	27.3671		122	28	25.8818		122	30
123	19	19.201		123	16	20.3752		123	26	23.8701		123	20	21.706		123	24	24.409		123	24	27.6073		123	34	35.8363		123	39	32.2695		123	30	28.5936		123	34	35.7945		123	14	27.4158		123	26	25.8165		123	58
124	14	19.2801		124	23	20.2878		124	20	23.9396		124	23	21.6641		124	24	24.3805		124	34	27.6908		124	42	35.9324		124	41	32.3523		124	25	28.6188		124	37	35.9563		124	25	27.4552		124	33	25.7658		124	31
125	16	19.2773		125	26	20.1544		125	27	23.9992		125	18	21.6131		125	30	24.36		125	25	27.6992		125	30	35.9194		125	40	32.5148		125	26	28.6364		125	31	36.0201		125	33	27.5021		125	19	25.757		125	32
126	22	19.1907		126	9	20.1766		126	27	24.0154		126	17	21.6493		126	31	24.4348		126	23	27.7234		126	43	35.9322		126	23	32.462		126	24	28.5644		126	43	35.9676		126	25	27.5041		126	26	25.8109		126	46
127	30	19.2085		127	17	20.1492		127	17	23.993		127	26	21.6905		127	21	24.5167		127	22	27.7508		127	38	35.9692		127	36	32.3214		127	29	28.6213		127	32	35.9587		127	30	27.533		127	23	25.7512		127	35
128	25	19.3139		128	18	20.184		128	23	24.0593		128	20	21.7126		128	36	24.5694		128	27	27.8013		128	42	35.987		128	23	32.2334		128	27	28.639		128	30	36.1132		128	22	27.5443		128	28	25.7964		128	35
129	19	19.289		129	31	20.203		129	25	24.1123		129	32	21.6559		129	24	24.5832		129	19	27.7688		129	38	36.0989		129	32	32.258		129	39	28.5685		129	30	36.1686		129	38	27.5454		129	35	25.7067		129	34
130	18	19.2553		130	14	20.2273		130	18	24.1432		130	21	21.6563		130	24	24.5373		130	29	27.8704		130	27	36.16		130	32	32.3649		130	29	28.6071		130	41	36.1955		130	8	27.487		130	31	25.6657		130	41
131	15	19.2522		131	22	20.2887		131	19	24.269		131	30	21.7144		131	28	24.5603		131	45	27.8882		131	32	36.213		131	35	32.3881		131	43	28.8043		131	39	36.3042		131	29	27.5875		131	33	25.7737		131	27
132	18	19.2279		132	23	20.2845		132	18	24.3429		132	22	21.7233		132	23	24.5533		132	27	27.9354		132	36	36.1714		132	26	32.4557		132	31	28.7069		132	35	36.2423		132	23	27.6356		132	30	25.8018		132	26
133	30	19.2419		133	21	20.2956		133	27	24.1808		133	14	21.7209		133	30	24.503		133	35	27.9852		133	38	36.1164		133	34	32.4855		133	28	28.7237		133	32	36.3551		133	26	27.7172		133	25	25.7454		133	35
134	21	19.1839		134	11	20.252		134	20	24.2741		134	24	21.8394		134	31	24.5509		134	42	28.0288		134	41	36.0091		134	31	32.4616		134	26	28.7641		134	43	36.3701		134	24	27.6988		134	35	25.7263		134	43
135	15	19.2256		135	25	20.1104		135	20	24.3326		135	24	21.818		135	33	24.5677		135	28	28.1224		135	40	35.988		135	35	32.5334		135	28	28.7154		135	35	36.2861		135	32	27.7184		135	24	25.7761		135	29
136	19	19.1621		136	15	20.1119		136	17	24.4182		136	29	21.7889		136	32	24.6973		136	26	28.2195		136	19	36.0883		136	26	32.6546		136	31	28.6304		136	37	36.3063		136	24	27.7159		136	24	25.7866		136	45
137	15	19.061		137	25	20.0684		137	37	24.4556		137	25	21.7197		137	23	24.6123		137	28	28.2502		137	40	36.1642		137	34	32.6807		137	29	28.6427		137	50	36.4095		137	11	27.7572		137	33	25.7285		137	45
138	29	18.9621		138	11	20.0529		138	22	24.4284		138	22	21.702		138	22	24.6703		138	28	28.3048		138	24	36.1655		138	39	32.9015		138	32	28.7461		138	40	36.4856		138	25	27.8415		138	35	25.9855		138	26
139	13	19.0058		139	25	20.0592		139	12	24.4237		139	22	21.8404		139	34	24.6545		139	26	28.3584		139	28	36.3577		139	36	32.87		139	32	28.6806		139	34	36.4862		139	25	27.9083		139	22	26.0665		139	26
140	22	18.9587		140	23	19.9371		140	18	24.5084		140	18	21.9321		140	22	24.6674		140	24	28.5787		140	36	36.3971		140	39	32.9225		140	22	28.6624		140	39	36.5793		140	31	27.8559		140	25	26.0084		140	30
141	24	18.8314		141	14	19.9413		141	23	24.5324		141	20	21.9695		141	24	24.6861		141	24	28.698		141	36	36.4341		141	34	32.9086		141	34	28.654		141	47	36.692		141	36	27.797		141	29	25.9915		141	33
142	8	18.8944		142	10	19.8975		142	16	24.569		142	29	22.0265		142	23	24.7658		142	28	28.7317		142	44	36.6477		142	34	32.9194		142	30	28.6029		142	40	36.7362		142	15	27.6355		142	31	25.985		142	35
143	22	18.8771		143	24	19.871		143	19	24.5209		143	18	22.2262		143	26	24.8675		143	24	28.8446		143	46	36.7951		143	33	33.095		143	27	28.6928		143	21	36.8394		143	19	27.6405		143	26	25.9581		143	26
144	28	18.9413		144	17	19.8474		144	24	24.4566		144	23	22.1512		144	24	24.8414		144	26	28.996		144	37	36.8595		144	27	33.1776		144	31	28.7006		144	39	36.8067		144	17	27.5772		144	18	25.9605		144	37
145	18	18.9888		145	18	19.8775		145	21	24.4866		145	20	21.9485		145	24	24.8906		145	24	28.9608		145	45	36.7607		145	29	33.2557		145	29	28.8302		145	39	36.7638		145	38	27.5779		145	19	25.9155		145	27
146	19	18.9689		146	12	19.8858		146	19	24.5408		146	28	21.9171		146	22	24.8567		146	34	29.0997		146	25	36.7908		146	26	33.3839		146	35	28.937		146	38	36.7388		146	22	27.5766		146	31	25.9663		146	32
147	15	19.0074		147	24	19.7909		147	27	24.5205		147	17	21.9155		147	23	24.937		147	32	28.8708		147	38	36.9723		147	34	33.4036		147	29	28.974		147	38	36.8693		147	30	27.6199		147	25	25.9501		147	36
148	30	18.9893		148	21	19.7651		148	22	24.5735		148	21	21.9717		148	24	24.7898		148	23	28.9284		148	31	37.0233		148	35	33.3762		148	28	29.0265		148	44	37.0538		148	17	27.5204		148	41	25.8529		148	35
149	23	19.1353		149	23	19.7262		149	17	24.5276		149	19	22.0401		149	13	24.863		149	29	29.0441		149	31	37.1117		149	39	33.3779		149	34	28.9618		149	45	37.0087		149	38	27.5157		149	33	25.8117		149	30
150	15	19.1218		150	19	19.7919		150	27	24.4907		150	18	21.9203		150	16	24.8925		150	20	29.1506		150	36	37.1922		150	30	33.4172		150	23	29.0064		150	35	37.0978		150	34	27.5456		150	26	25.7881		150	24
151	17	19.0806		151	17	19.7381		151	27	24.4415		151	18	21.793		151	25	24.8971		151	25	29.2092		151	34	37.1472		151	29	33.4256		151	27	29.1242		151	45	37.1772		151	33	27.575		151	29	25.8321		151	50
152	20	19.0616		152	19	19.8047		152	31	24.4574		152	24	21.7636		152	16	24.9864		152	24	29.2559		152	32	37.0882		152	40	33.4602		152	38	28.9938		152	34	37.1878		152	32	27.4917		152	18	25.9138		152	29
153	17	19.0949		153	17	19.8804		153	30	24.4945		153	27	21.77		153	22	25.1011		153	31	29.27		153	38	37.1416		153	38	33.484		153	33	29.0098		153	32	37.1833		153	30	27.4809		153	28	25.9177		153	28
154	26	19.0542		154	18	19.8802		154	19	24.4406		154	19	21.751		154	15	25.1349		154	31	29.3003		154	47	37.3155		154	36	33.6112		154	30	29.1463		154	39	37.2395		154	30	27.5525		154	18	25.9694		154	45
155	22	19.0724		155	23	19.901		155	33	24.4406		155	26	21.8031		155	24	25.1177		155	28	29.3045		155	36	37.265		155	34	33.8666		155	28	29.2324		155	45	37.2504		155	20	27.5518		155	26	25.9175		155	31
156	12	19.0661		156	21	19.8978		156	26	24.2722		156	18	21.8941		156	24	25.063		156	32	29.3262		156	37	37.1546		156	40	33.8937		156	32	29.2232		156	36	37.1272		156	28	27.5683		156	19	25.8769		156	36
157	13	19.1477		157	25	19.9986		157	23	24.2901		157	20	21.9434		157	29	25.1773		157	34	29.3379		157	40	37.1485		157	33	33.7888		157	19	29.3099		157	47	37.1548		157	34	27.4725		157	23	25.8383		157	49
158	13	19.1156		158	18	19.9288		158	22	24.2794		158	15	21.823		158	15	25.2403		158	33	29.3386		158	33	37.2021		158	32	33.7985		158	22	29.4827		158	38	37.129		158	26	27.4051		158	30	25.8436		158	31
159	17	19.196		159	22	19.9462		159	31	24.2995		159	19	21.8084		159	28	25.2285		159	26	29.3165		159	30	37.2121		159	27	33.8554		159	27	29.6475		159	33	37.1028		159	31	27.4215		159	27	25.8992		159	38
160	13	19.2324		160	13	20.0467		160	35	24.3166		160	30	21.862		160	21	25.2569		160	36	29.4206		160	36	37.2609		160	40	33.8471		160	30	29.7029		160	41	37.0013		160	24	27.5039		160	22	25.9022		160	28
161	16	19.2439		161	19	20.0228		161	22	24.3905		161	13	21.9031		161	21	25.283		161	28	29.5303		161	27	37.2602		161	41	33.819		161	33	29.6925		161	38	37.0441		161	33	27.5992		161	25	25.9214		161	20
162	20	19.255		162	24	19.9599		162	18	24.3335		162	16	21.9165		162	26	25.2837		162	23	29.5988		162	27	37.4337		162	31	33.9494		162	32	29.9099		162	45	37.1283		162	34	27.6138		162	16	25.7494		162	29
163	18	19.3389		163	22	19.9123		163	15	24.1708		163	28	21.8615		163	21	25.2303		163	28	29.6051		163	24	37.4581		163	29	33.9497		163	26	30.018		163	43	37.1444		163	32	27.6605		163	25	25.7799		163	41
164	21	19.4075		164	18	19.9253		164	42	24.252		164	22	21.8638		164	28	25.2593		164	28	29.685		164	32	37.4292		164	27	34.1486		164	28	30.0592		164	40	37.0795		164	22	27.6803		164	29	25.7708		164	21
165	20	19.4177		165	35	19.9302		165	19	24.2843		165	20	21.9161		165	21	25.2947		165	35	29.7998		165	94	37.4377		165	28	34.147		165	39	30.169		165	30	37.1332		165	34	27.6405		165	19	25.6642		165	42
166	20	19.4566		166	16	19.9792		166	35	24.2918		166	24	21.9827		166	25	25.356		166	28	29.8828		166	35	37.6098		166	31	34.1298		166	25	30.2064		166	35	37.1932		166	25	27.5392		166	23	25.6626		166	45
167	20	19.428		167	22	19.9681		167	24	24.2759		167	29	22.0288		167	22	25.3194		167	37	29.8887		167	39	37.6605		167	34	34.1345		167	19	30.184		167	34	37.1566		167	27	27.6019		167	16	25.6063		167	38
168	23	19.3703		168	23	19.9127		168	23	24.386		168	26	21.9947		168	25	25.3642		168	26	29.9825		168	39	37.8379		168	35	34.1394		168	34	30.3677		168	32	37.1926		168	36	27.6898		168	19	25.565		168	28
169	26	19.3677		169	15	19.971		169	17	24.3592		169	30	22.0212		169	22	25.4075		169	41	30.0315		169	28	37.905		169	29	34.1684		169	30	30.3722		169	32	37.2354		169	32	27.6172		169	23	25.614		169	30
170	18	19.3583		170	31	19.9183		170	23	24.5343		170	30	22.0471		170	21	25.4135		170	26	30.073		170	39	37.8737		170	37	34.2259		170	27	30.4825		170	45	37.4356		170	27	27.6439		170	11	25.5585		170	30
171	18	19.3529		171	14	19.933		171	27	24.5383		171	19	22.0652		171	26	25.3978		171	33	30.1458		171	33	38.0611		171	33	34.3236		171	27	30.4975		171	32	37.3214		171	36	27.5541		171	27	25.696		171	37
172	15	19.3836		172	29	19.9193		172	26	24.588		172	27	22.0919		172	32	25.5034		172	32	30.2344		172	49	38.0596		172	26	34.3953		172	33	30.5758		172	39	37.4211		172	14	27.6607		172	20	25.7378		172	39
173	24	19.3765		173	12	19.7882		173	19	24.519		173	19	22.2007		173	28	25.4635		173	34	30.3007		173	43	38.1987		173	44	34.4725		173	30	30.6339		173	33	37.4725		173	37	27.6264		173	36	25.7164		173	31
174	6	19.3538		174	17	19.8002		174	27	24.6066		174	28	22.2512		174	28	25.4803		174	30	30.2993		174	31	38.1329		174	30	34.4971		174	37	30.7441		174	26	37.4279		174	35	27.6052		174	22	25.6678		174	34
175	15	19.4077		175	17	19.8861		175	23	24.5016		175	20	22.3787		175	27	25.5364		175	32	30.3906		175	37	38.053		175	21	34.5946		175	28	30.7768		175	27	37.3308		175	34	27.6624		175	21	25.71		175	40
176	25	19.3492		176	23	19.8813		176	26	24.4925		176	21	22.4032		176	27	25.5854		176	32	30.5087		176	51	38.0812		176	25	34.6893		176	25	30.9042		176	38	37.3144		176	21	27.6666		176	32	25.7583		176	34
177	10	19.3429		177	14	19.7885		177	19	24.4626		177	23	22.4455		177	22	25.6413		177	28	30.5161		177	48	38.1545		177	45	34.6877		177	28	30.9039		177	29	37.4292		177	31	27.6743		177	30	25.8071		177	40
178	16	19.4185		178	17	19.7656		178	19	24.5078		178	26	22.4659		178	35	25.7187		178	34	30.5772		178	36	38.1665		178	33	34.7699		178	28	30.9541		178	30	37.5517		178	29	27.7417		178	20	25.7245		178	43
179	23	19.2915		179	20	19.6095		179	20	24.5653		179	25	22.4629		179	29	25.722		179	29	30.6025		179	30	38.1582		179	31	34.9692		179	35	31.051		179	32	37.6204		179	27	27.9702		179	31	25.8016		179	31
180	15	19.2537		180	25	19.6237		180	34	24.4672		180	20	22.4132		180	28	25.7504		180	21	30.6064		180	27	38.199		180	38	34.8863		180	29	31.0792		180	49	37.6888		180	20	28.0259		180	28	25.7615		180	34
181	20	19.237		181	28	19.7055		181	29	24.4805		181	24	22.4959		181	22	25.736		181	33	30.6196		181	35	38.2255		181	37	34.9134		181	25	31.1459		181	31	37.6823		181	36	27.9186		181	30	25.7884		181	21
182	24	19.2718		182	14	19.6992		182	36	24.4826		182	19	22.549		182	26	25.7602		182	25	30.7298		182	44	38.3398		182	36	34.9148		182	20	31.1718		182	44	37.6369		182	28	27.9804		182	23	25.8897		182	34
183	17	19.2104		183	22	19.7438		183	29	24.3477		183	23	22.6166		183	17	25.8751		183	20	30.791		183	47	38.3327		183	34	35.0017		183	38	31.2787		183	46	37.7025		183	29	28.0076		183	22	25.8847		183	33
184	15	19.1135		184	27	19.7187		184	21	24.3309		184	24	22.7267		184	38	25.8783		184	23	30.8398		184	44	38.3462		184	58	35.0387		184	26	31.4269		184	25	37.7325		184	29	28.0714		184	34	25.8021		184	37
185	17	19.0858		185	9	19.7905		185	19	24.2547		185	16	22.7016		185	19	26.0388		185	28	30.8349		185	27	38.3744		185	28	35.0943		185	32	31.338		185	27	37.745		185	21	28.226		185	35	25.9075		185	28
186	17	19.0876		186	27	19.7615		186	22	24.222		186	19	22.6697		186	31	26.1246		186	42	31.0091		186	40	38.4552		186	31	35.1897		186	27	31.4093		186	50	37.7184		186	34	28.139		186	28	26.0274		186	32
187	20	18.9979		187	23	19.7125		187	21	24.211		187	25	22.7494		187	25	26.1275		187	28	31.0682		187	29	38.6004		187	42	35.3134		187	32	31.4872		187	38	37.5764		187	18	28.2439		187	25	25.9578		187	40
188	23	19.0452		188	32	19.7239		188	25	24.2523		188	29	22.8004		188	33	26.0623		188	34	31.1329		188	32	38.6601		188	33	35.2359		188	44	31.475		188	37	37.6099		188	26	28.2273		188	28	26.0345		188	41
189	16	19.1172		189	19	19.8548		189	24	24.2629		189	19	22.7637		189	20	26.1086		189	33	31.2605		189	31	38.7832		189	45	35.2219		189	32	31.4694		189	38	37.5456		189	25	28.2335		189	24	25.9304		189	35
190	39	19.04		190	20	19.9492		190	19	24.1223		190	27	22.7419		190	23	26.0881		190	22	31.3224		190	35	38.9633		190	35	35.2694		190	27	31.4566		190	35	37.5725		190	23	28.2954		190	20	25.9304		190	35
191	28	19.1185		191	16	19.9025		191	23	24.0791		191	27	22.7116		191	28	26.1863		191	38	31.4275		191	31	39.0234		191	46	35.294		191	30	31.4321		191	31	37.5577		191	35	28.3482		191	45	25.9741		191	31
192	23	19.0915		192	22	19.9041		192	20	24.043		192	18	22.6801		192	20	26.1938		192	23	31.4575		192	37	39.0911		192	36	35.2963		192	34	31.4703		192	40	37.5859		192	30	28.4149		192	22	25.9939		192	34
193	20	19.1107		193	22	19.8711		193	24	24.0345		193	15	22.6725		193	26	26.0618		193	30	31.4653		193	28	38.9309		193	37	35.463		193	29	31.5378		193	32	37.5602		193	23	28.4581		193	34	25.9693		193	32
194	23	19.1617		194	17	19.8968		194	22	23.9366		194	26	22.6219		194	21	26.1191		194	40	31.5764		194	35	38.8869		194	36	35.5633		194	34	31.6281		194	35	37.4584		194	20	28.5427		194	21	25.9681		194	41
195	33	19.1603		195	19	19.8045		195	22	23.9182		195	26	22.6268		195	27	26.1154		195	44	31.7303		195	41	38.9677		195	36	35.539		195	29	31.7179		195	35	37.4247		195	31	28.5648		195	24	26.0136		195	17
196	16	19.0919		196	27	19.8343		196	26	23.8516		196	34	22.697		196	24	26.1697		196	38	31.8327		196	48	39.0209		196	34	35.6499		196	29	31.8654		196	40	37.4253		196	34	28.6085		196	30	25.9883		196	36
197	17	18.9618		197	23	19.8138		197	23	23.9142		197	25	22.6491		197	19	26.1503		197	31	31.8301		197	40	39.0352		197	41	35.6885		197	27	31.8831		197	53	37.5729		197	35	28.503		197	27	26.0518		197	45
198	18	18.8356		198	18	19.7341		198	32	23.8314		198	18	22.6814		198	20	26.0751		198	36	31.914		198	45	39.1397		198	31	35.7577		198	35	31.9967		198	34	37.5861		198	30	28.4634		198	26	26.0164		198	33
199	17	18.7895		199	22	19.7224		199	13	23.884		199	19	22.75		199	20	26.2261		199	32	31.8746		199	48	39.209		199	36	35.8565		199	29	32.0638		199	40	37.5131		199	26	28.4755		199	32	25.9595		199	29
200	17	18.7715		200	25	19.6972		200	24	23.8645		200	28	22.715		200	32	26.2789		200	28	31.9521		200	43	39.291		200	43	35.9326		200	40	32.1369		200	38	37.4985		200	30	28.5403		200	22	26.0068		200	31
201	11	18.8564		201	12	19.6501		201	24	23.7866		201	16	22.6588		201	28	26.3904		201	40	32.0431		201	44	39.6298		201	32	36.1034		201	27	32.1423		201	35	37.3573		201	32	28.5538		201	32	25.9202		201	31
202	21	18.7595		202	25	19.6113		202	19	23.6999		202	17	22.618		202	33	26.3554		202	31	32.0534		202	39	39.7626		202	42	36.1613		202	29	32.1664		202	38	37.3222		202	33	28.5623		202	31	25.8983		202	23
203	17	18.781		203	25	19.7098		203	25	23.6797		203	16	22.6546		203	30	26.3905		203	37	32.0747		203	29	39.9529		203	33	36.234		203	34	31.9882		203	40	37.2733		203	30	28.6268		203	35	25.9321		203	22
204	11	18.8338		204	14	19.6585		204	23	23.7345		204	24	22.6932		204	28	26.3467		204	37	31.9898		204	31	40.0329		204	47	36.2615		204	27	32.1339		204	38	37.2597		204	31	28.6651		204	17	25.9108		204	33
205	15	18.842		205	16	19.6868		205	20	23.7206		205	10	22.6766		205	27	26.3645		205	30	32.0203		205	40	40.0608		205	42	36.3649		205	27	32.1079		205	30	37.2528		205	28	28.5812		205	19	25.9477		205	45
206	28	18.8325		206	16	19.6102		206	39	23.7289		206	19	22.6414		206	27	26.5101		206	34	32.0197		206	50	40.1768		206	43	36.4344		206	30	32.2388		206	38	37.3263		206	31	28.5008		206	28	25.8878		206	49
207	22	18.8739		207	22	19.6219		207	29	23.7012		207	24	22.5309		207	26	26.6278		207	32	32.0633		207	43	40.2711		207	35	36.3942		207	32	32.3524		207	29	37.4059		207	24	28.638		207	22	25.8938		207	28
208	24	18.8409		208	18	19.6401		208	16	23.7412		208	25	22.5782		208	26	26.6181		208	30	32.1499		208	27	40.3071		208	26	36.5691		208	51	32.44		208	42	37.5046		208	29	28.7234		208	20	25.7394		208	29
209	21	18.8307		209	24	19.6738		209	30	23.7979		209	21	22.5313		209	33	26.6295		209	29	32.1759		209	48	40.4611		209	41	36.7183		209	38	32.5332		209	37	37.4925		209	22	28.7493		209	15	25.7309		209	32
210	17	18.8506		210	18	19.5754		210	22	23.7007		210	16	22.6224		210	26	26.5863		210	26	32.2172		210	42	40.5411		210	40	36.7168		210	30	32.5298		210	37	37.5294		210	45	28.763		210	24	25.7151		210	35
211	18	18.8552		211	16	19.6361		211	23	23.7157		211	18	22.6558		211	30	26.5867		211	36	32.237		211	49	40.6584		211	34	36.7739		211	41	32.5546		211	50	37.4751		211	32	28.8549		211	21	25.6838		211	49
212	18	18.8308		212	15	19.6305		212	21	23.6757		212	21	22.6524		212	32	26.5855		212	33	32.2973		212	38	40.7325		212	28	36.9241		212	37	32.6737		212	46	37.4961		212	29	28.8797		212	23	25.8021		212	48
213	26	18.8442		213	17	19.6731		213	24	23.6354		213	38	22.6426		213	18	26.5026		213	35	32.3563		213	40	40.8635		213	42	36.9373		213	34	32.7467		213	48	37.3604		213	26	28.9978		213	26	25.8068		213	43
214	19	18.8211		214	23	19.7593		214	32	23.522		214	18	22.6768		214	24	26.4087		214	33	32.4112		214	40	41.0401		214	37	36.9007		214	25	32.7736		214	40	37.3283		214	26	28.9802		214	37	25.7847		214	51
215	27	18.7815		215	11	19.7085		215	26	23.477		215	27	22.6618		215	19	26.4285		215	31	32.4801		215	52	41.1251		215	32	36.8512		215	33	32.7332		215	35	37.415		215	17	29.0072		215	23	25.7376		215	28
216	9	18.7996		216	14	19.7727		216	34	23.5357		216	30	22.6668		216	58	26.4917		216	31	32.4532		216	44	41.2686		216	37	36.927		216	29	32.885		216	29	37.3357		216	33	29.011		216	22	25.7629		216	35
217	10	18.7294		217	14	19.8302		217	18	23.5745		217	24	22.5768		217	37	26.5148		217	31	32.4935		217	24	41.4133		217	42	36.9513		217	35	32.999		217	33	37.3833		217	41	29.0976		217	35	25.7029		217	34
218	15	18.8952		218	13	19.8556		218	22	23.624		218	25	22.5093		218	20	26.5733		218	36	32.5738		218	35	41.4331		218	36	36.9155		218	31	32.9834		218	35	37.3469		218	20	29.0875		218	26	25.7022		218	33
219	15	18.9091		219	17	19.928		219	25	23.5859		219	26	22.4024		219	24	26.6153		219	38	32.5609		219	46	41.441		219	50	37.0741		219	29	33.1374		219	36	37.6568		219	28	29.1291		219	27	25.717		219	29
220	26	18.9455		220	22	20.0492		220	22	23.5577		220	22	22.4529		220	27	26.6793		220	37	32.6288		220	38	41.4429		220	42	36.9745		220	32	33.0966		220	38	37.6894		220	33	29.2069		220	24	25.6666		220	45
221	12	18.8878		221	22	20.0727		221	26	23.5901		221	33	22.4506		221	30	26.6682		221	38	32.7047		221	37	41.4694		221	34	37.0157		221	42	33.1959		221	39	37.7303		221	34	29.2963		221	22	25.6439		221	46
222	17	18.8573		222	16	20.0655		222	27	23.6325		222	34	22.4986		222	27	26.7529		222	28	32.7908		222	37	41.5525		222	27	36.9982		222	36	33.2446		222	43	37.6884		222	19	29.3078		222	28	25.5793		222	44
223	14	18.9143		223	19	20.05		223	27	23.6186		223	20	22.4282		223	39	26.8103		223	14	32.8176		223	40	41.7016		223	39	37.0986		223	30	33.299		223	34	37.7936		223	25	29.4159		223	30	25.6264		223	36
224	18	18.9378		224	25	20.0773		224	25	23.6289		224	23	22.3962		224	31	26.7757		224	31	32.8711		224	37	41.7439		224	29	37.262		224	30	33.3285		224	32	37.778		224	25	29.2772		224	29	25.6354		224	37
225	15	18.8923		225	24	20.1035		225	31	23.6452		225	26	22.4387		225	31	26.7513		225	32	32.9616		225	49	41.8191		225	26	37.3022		225	33	33.2844		225	31	37.8583		225	30	29.2939		225	19	25.6393		225	50
226	24	18.9475		226	18	20.1031		226	19	23.6966		226	16	22.4711		226	18	26.9063		226	39	32.942		226	44	41.7784		226	48	37.5169		226	37	33.3581		226	37	37.8976		226	27	29.3853		226	17	25.5703		226	44
227	18	18.9338		227	27	20.0287		227	30	23.7401		227	19	22.426		227	27	26.9651		227	37	32.9157		227	42	41.9339		227	48	37.4614		227	36	33.2593		227	44	37.9653		227	24	29.4311		227	30	25.5823		227	29
228	6	19.0199		228	17	20.0773		228	16	23.6634		228	12	22.4921		228	23	26.9875		228	31	32.9328		228	48	42.0823		228	47	37.5698		228	41	33.3107		228	45	37.9294		228	26	29.4035		228	23	25.5272		228	30
229	16	19.0419		229	15	20.1002		229	32	23.6381		229	25	22.5413		229	25	27.13		229	37	33.0361		229	41	42.1799		229	38	37.4626		229	34	33.3749		229	37	37.8703		229	26	29.1884		229	29	25.5618		229	46
230	21	19.0283		230	14	20.2422		230	15	23.6429		230	17	22.6347		230	34	27.1766		230	29	33.0819		230	37	42.3239		230	33	37.5129		230	28	33.4475		230	43	37.8101		230	38	29.3078		230	21	25.628		230	34
231	20	19.0075		231	17	20.1973		231	20	23.5144		231	19	22.6394		231	29	27.2079		231	30	33.1533		231	40	42.3754		231	33	37.578		231	29	33.5435		231	29	37.8621		231	25	29.2235		231	24	25.6235		231	29
232	22	19.0073		232	21	20.1463		232	19	23.4678		232	30	22.6904		232	27	27.2259		232	36	33.3169		232	52	42.4677		232	39	37.7163		232	43	33.6778		232	53	37.9148		232	25	29.2551		232	23	25.6459		232	40
233	18	18.9322		233	17	20.1801		233	46	23.3464		233	25	22.7783		233	38	27.2312		233	36	33.3564		233	45	42.5727		233	32	37.6091		233	37	33.7619		233	34	37.886		233	16	29.2857		233	23	25.6355		233	40
234	29	18.9878		234	16	20.2288		234	15	23.3315		234	17	22.7717		234	23	27.2469		234	33	33.4272		234	53	42.5972		234	43	37.7119		234	31	33.8003		234	38	37.8862		234	31	29.2997		234	32	25.6421		234	30
235	17	18.9579		235	31	20.1562		235	13	23.3385		235	28	22.8287		235	27	27.3557		235	24	33.6207		235	54	42.6927		235	29	37.7325		235	40	33.8296		235	44	37.9098		235	30	29.3563		235	21	25.7251		235	28
236	20	18.9725		236	19	20.1953		236	21	23.3491		236	21	22.8769		236	23	27.3869		236	24	33.7465		236	34	42.7328		236	29	37.7916		236	41	33.8501		236	42	37.8692		236	29	29.441		236	20	25.7493		236	39
237	28	19.0066		237	21	20.1091		237	33	23.2673		237	24	22.9694		237	37	27.5267		237	41	33.6999		237	37	42.7486		237	45	37.7399		237	34	33.9078		237	35	37.8966		237	25	29.5232		237	29	25.721		237	42
238	29	18.9573		238	15	20.1514		238	25	23.344		238	26	23.0026		238	26	27.4899		238	29	33.6497		238	46	42.9085		238	19	37.8665		238	32	33.9574		238	43	37.9579		238	21	29.4713		238	12	25.7989		238	35
239	15	19.0508		239	21	20.1397		239	29	23.3186		239	10	23.0715		239	32	27.558		239	33	33.7206		239	41	42.8577		239	51	37.9561		239	43	34.0434		239	33	38.0963		239	21	29.445		239	24	25.8363		239	39
240	20	18.9736		240	20	20.1349		240	17	23.2015		240	15	23.1075		240	23	27.6645		240	27	33.7239		240	43	42.9804		240	32	38.1059		240	40	34.1141		240	31	38.1275		240	37	29.506		240	32	25.795		240	31
241	35	19.0372		241	23	20.1117		241	25	23.1849		241	16	23.0744		241	29	27.7711		241	32	33.7852		241	55	42.9664		241	47	38.2766		241	39	34.1882		241	30	38.0709		241	32	29.5504		241	34	25.7481		241	30
242	18	19.1369		242	28	20.0965		242	16	23.093		242	15	23.0039		242	26	27.8449		242	41	33.7987		242	32	42.9855		242	39	38.328		242	42	34.2007		242	38	38.1032		242	47	29.6628		242	27	25.8296		242	39
243	23	19.0619		243	21	20.0476		243	29	23.0087		243	15	23.0401		243	19	27.9242		243	35	33.8483		243	37	43.0827		243	30	38.3733		243	25	34.3395		243	32	38.2059		243	29	29.514		243	32	25.9117		243	54
244	11	19.1401		244	28	20.1012		244	26	22.9595		244	25	23.0243		244	32	28.024		244	24	33.8593		244	37	43.3235		244	44	38.3543		244	40	34.4064		244	41	38.1407		244	32	29.4743		244	20	25.9568		244	28
245	16	19.233		245	14	20.1018		245	20	22.9899		245	57	23.0441		245	26	28.0198		245	42	33.8691		245	59	43.3926		245	34	38.3444		245	29	34.4634		245	38	38.1844		245	23	29.4734		245	27	25.9111		245	33
246	20	19.2073		246	23	20.028		246	30	22.9147		246	24	22.953		246	29	28.0906		246	32	33.8776		246	42	43.5747		246	27	38.3054		246	26	34.5334		246	36	38.2654		246	31	29.4798		246	21	25.9293		246	44
247	14	19.1312		247	25	19.9472		247	19	22.8247		247	25	22.8601		247	32	28.1082		247	63	33.9242		247	41	43.5976		247	33	38.2454		247	29	34.6826		247	34	38.3523		247	25	29.5094		247	28	25.9836		247	31
248	11	19.0426		248	27	20.0655		248	26	22.8536		248	13	22.8157		248	42	28.1331		248	32	33.9954		248	46	43.7141		248	41	38.3348		248	38	34.747		248	31	38.3936		248	35	29.5582		248	34	26.089		248	28
249	18	19.0698		249	21	20.1291		249	19	22.8222		249	18	22.8585		249	33	28.1438		249	28	33.9841		249	37	43.7541		249	39	38.4529		249	41	34.7497		249	45	38.4664		249	25	29.434		249	37	26.2177		249	27
250	24	19.0794		250	17	20.1473		250	21	22.715		250	27	22.8903		250	23	28.1227		250	28	34.0824		250	43	43.8133		250	39	38.4329		250	25	34.8048		250	33	38.4845		250	25	29.4975		250	27	26.3059		250	36
251	24	19.0741		251	21	20.1582		251	21	22.7996		251	36	22.8958		251	28	28.0974		251	28	34.058		251	51	43.9724		251	35	38.4616		251	32	34.7331		251	31	38.5857		251	28	29.5931		251	25	26.3794		251	41
252	18	19.0743		252	20	20.1524		252	25	22.7936		252	23	22.8829		252	12	28.0868		252	28	34.1191		252	51	44.0307		252	32	38.4313		252	56	34.7785		252	39	38.6279		252	32	29.7027		252	20	26.4304		252	25
253	20	19.0816		253	14	20.1455		253	17	22.8193		253	21	22.9275		253	21	28.0392		253	35	34.1099		253	44	43.999		253	35	38.5741		253	37	34.8533		253	41	38.5479		253	27	29.7231		253	18	26.3913		253	31
254	21	19.0881		254	17	20.1081		254	29	22.7891		254	18	22.8698		254	31	28.1154		254	40	34.1159		254	37	44.1305		254	31	38.6737		254	29	34.9072		254	39	38.5293		254	28	29.7741		254	18	26.3827		254	29
255	17	19.0671		255	17	20.0779		255	28	22.7452		255	16	22.8878		255	30	28.0685		255	43	34.1461		255	47	44.3061		255	26	38.7091		255	35	34.9675		255	36	38.5125		255	32	29.8898		255	36	26.345		255	32
256	15	19.102		256	16	20.0931		256	41	22.8059		256	24	22.9119		256	33	28.0725		256	38	34.1912		256	57	44.37		256	43	38.733		256	38	35.0539		256	53	38.6626		256	32	29.8231		256	32	26.4461		256	41
257	14	19.0685		257	15	20.0651		257	18	22.6556		257	21	22.9414		257	15	28.1064		257	49	34.2506		257	44	44.4988		257	48	38.7039		257	28	35.0563		257	39	38.7301		257	31	29.844		257	31	26.4392		257	28
258	16	18.9957		258	24	20.128		258	14	22.5707		258	35	22.952		258	34	28.1268		258	38	34.3259		258	47	44.5449		258	46	38.8644		258	19	34.961		258	39	38.7998		258	35	29.8224		258	21	26.4231		258	38
259	20	18.9804		259	12	20.1671		259	16	22.6121		259	24	22.914		259	21	28.1019		259	40	34.4312		259	46	44.562		259	37	38.9985		259	30	34.9146		259	45	38.9308		259	32	29.8033		259	22	26.5113		259	25
260	12	19.0066		260	21	20.1168		260	21	22.6237		260	23	22.873		260	24	28.0918		260	30	34.3946		260	49	44.5986		260	46	39.1269		260	36	34.9611		260	43	38.9547		260	38	29.8511		260	25	26.5328		260	31
261	16	18.9702		261	19	20.1327		261	12	22.721		261	24	22.8128		261	24	28.0761		261	28	34.6027		261	50	44.7565		261	45	39.2162		261	38	34.953		261	29	38.9798		261	25	29.8235		261	29	26.5898		261	41
262	19	18.9247		262	21	20.1082		262	23	22.7001		262	25	22.7541		262	24	28.1035		262	27	34.5346		262	41	44.6936		262	35	39.4626		262	33	35.0262		262	34	39.0225		262	32	29.8486		262	41	26.5997		262	42
263	7	18.9385		263	26	20.1587		263	35	22.6043		263	22	22.677		263	32	28.1152		263	38	34.5411		263	42	44.6865		263	50	39.4329		263	27	35.0754		263	37	39.1562		263	31	29.8985		263	24	26.3877		263	44
264	19	18.8784		264	17	20.1722		264	10	22.493		264	22	22.6753		264	28	28.1631		264	30	34.4731		264	51	44.7529		264	32	39.4492		264	38	34.9754		264	50	39.3711		264	34	29.9425		264	21	26.4162		264	31
265	16	18.9014		265	19	20.0975		265	17	22.5648		265	15	22.5872		265	22	28.2533		265	27	34.496		265	47	44.8249		265	41	39.5514		265	31	34.9577		265	29	39.3993		265	29	29.9983		265	38	26.4089		265	37
266	15	18.9312		266	14	20.2423		266	19	22.5433		266	22	22.5744		266	18	28.2379		266	31	34.5788		266	35	45.2627		266	42	39.6255		266	40	35.0522		266	41	39.3471		266	37	30.0152		266	23	26.3215		266	39
267	20	18.9018		267	21	20.1729		267	24	22.5834		267	22	22.481		267	35	28.2811		267	32	34.6459		267	41	45.2491		267	41	39.6085		267	34	34.9902		267	39	39.4642		267	27	30.0178		267	27	26.3162		267	28
268	25	18.8961		268	23	20.2082		268	12	22.6258		268	29	22.5547		268	19	28.3003		268	33	34.6039		268	39	45.3106		268	43	39.6235		268	23	34.7792		268	36	39.496		268	32	30.0334		268	32	26.2129		268	28
269	24	18.8777		269	20	20.273		269	20	22.6151		269	21	22.606		269	28	28.3256		269	33	34.6252		269	45	45.3212		269	43	39.6705		269	39	34.8594		269	37	39.4892		269	39	30.0871		269	22	26.1678		269	28
270	16	18.8787		270	21	20.2029		270	15	22.566		270	21	22.5929		270	25	28.3203		270	37	34.7445		270	45	45.2866		270	32	39.7605		270	32	34.6089		270	29	39.4885		270	33	30.1063		270	31	26.2097		270	38
271	13	18.9037		271	21	20.2842		271	19	22.5674		271	22	22.7166		271	34	28.2988		271	35	34.7023		271	47	45.2236		271	29	39.8411		271	40	34.5221		271	43	39.5785		271	42	30.1113		271	13	26.149		271	47
272	19	18.876		272	22	20.2543		272	24	22.577		272	25	22.7117		272	22	28.3144		272	33	34.722		272	51	45.281		272	33	39.8924		272	39	34.5173		272	31	39.4998		272	27	30.2279		272	31	26.2105		272	21
273	15	18.8916		273	32	20.3365		273	23	22.61		273	13	22.7727		273	41	28.3401		273	33	34.8612		273	34	45.3546		273	35	39.9188		273	34	34.6362		273	29	39.5863		273	34	30.1475		273	31	26.1583		273	36
274	22	18.9578		274	19	20.2843		274	20	22.6187		274	27	22.8162		274	30	28.4344		274	38	35.0414		274	49	45.5201		274	40	40.0857		274	31	34.6699		274	53	39.6627		274	29	30.2658		274	34	26.205		274	37
275	18	18.843		275	12	20.2091		275	29	22.6191		275	15	22.8432		275	29	28.4907		275	41	35.0923		275	60	45.5044		275	30	40.1328		275	28	34.8204		275	56	39.5573		275	22	30.4059		275	23	26.0992		275	32
276	18	18.8439		276	19	20.1937		276	20	22.5767		276	26	22.7604		276	23	28.576		276	34	35.0777		276	51	45.4597		276	32	39.9337		276	31	34.8482		276	49	39.5386		276	35	30.4783		276	21	26.1341		276	46
277	23	18.9108		277	31	20.1867		277	31	22.5152		277	25	22.7381		277	27	28.5865		277	39	35.169		277	41	45.5475		277	46	40.0227		277	34	34.8349		277	38	39.6576		277	37	30.4156		277	27	26.1536		277	34
278	9	18.9		278	24	20.1427		278	14	22.5142		278	20	22.7598		278	20	28.5968		278	38	35.1849		278	47	45.6129		278	36	40.1757		278	34	34.7677		278	29	39.5803		278	22	30.4636		278	37	26.0743		278	26
279	28	18.8775		279	31	20.1341		279	16	22.4517		279	24	22.7452		279	34	28.668		279	39	35.2461		279	57	45.688		279	42	40.247		279	37	34.8031		279	36	39.4955		279	13	30.5396		279	25	26.0935		279	41
280	19	18.8194		280	15	20.1396		280	34	22.4257		280	22	22.7404		280	30	28.7708		280	40	35.2198		280	51	45.7076		280	58	40.3663		280	47	34.8439		280	36	39.4626		280	28	30.5607		280	33	26.0685		280	33
281	18	18.7927		281	20	20.1467		281	14	22.5053		281	18	22.7357		281	33	28.8501		281	43	35.1638		281	46	45.7509		281	46	40.4091		281	27	34.8537		281	41	39.559		281	42	30.4314		281	22	26.0918		281	36
282	15	18.7729		282	19	20.2167		282	19	22.565		282	21	22.7597		282	29	28.7878		282	28	35.2848		282	39	45.7527		282	49	40.4104		282	34	34.7721		282	40	39.5524		282	17	30.541		282	23	26.1243		282	40
283	26	18.7556		283	15	20.1241		283	26	22.6358		283	17	22.7379		283	24	28.8452		283	28	35.2841		283	48	45.9249		283	41	40.4737		283	31	34.6656		283	38	39.6861		283	27	30.5749		283	20	26.1638		283	35
284	26	18.7253		284	17	20.1734		284	24	22.6664		284	12	22.7521		284	28	28.7085		284	30	35.2576		284	46	46.0233		284	44	40.5146		284	19	34.7148		284	42	39.8861		284	27	30.6433		284	32	26.1125		284	46
285	25	18.7448		285	19	20.2676		285	26	22.617		285	27	22.7951		285	22	28.734		285	41	35.2782		285	50	46.0951		285	47	40.7462		285	58	34.6666		285	30	39.8507		285	24	30.6139		285	24	26.1898		285	47
286	13	18.7388		286	28	20.1378		286	21	22.5901		286	25	22.7681		286	21	28.7544		286	26	35.2954		286	43	46.0472		286	38	40.7204		286	29	34.6983		286	48	39.8465		286	47	30.5467		286	14	26.2269		286	46
287	25	18.6872		287	24	20.1661		287	23	22.5628		287	18	22.731		287	30	28.8257		287	28	35.4034		287	34	46.0731		287	31	40.6801		287	36	34.6898		287	56	40.0264		287	29	30.5545		287	28	26.3184		287	41
288	22	18.6589		288	21	20.1608		288	18	22.5578		288	23	22.7238		288	31	28.831		288	36	35.4815		288	42	46.0241		288	55	40.8715		288	35	34.7083		288	44	40.1305		288	44	30.5816		288	17	26.3488		288	46
289	14	18.706		289	10	20.1983		289	19	22.5606		289	28	22.7706		289	28	28.8691		289	38	35.6591		289	34	46.0612		289	50	40.9199		289	41	34.7806		289	39	40.1942		289	22	30.471		289	33	26.4595		289	31
290	24	18.6195		290	18	20.1371		290	27	22.6446		290	23	22.75		290	31	28.8783		290	31	35.7		290	37	46.0057		290	42	41.1099		290	38	34.7584		290	51	40.2192		290	27	30.4721		290	26	26.4202		290	27
291	11	18.7759		291	21	20.1743		291	29	22.6435		291	25	22.8031		291	21	28.9		291	32	35.6283		291	43	46.0671		291	41	41.1514		291	51	34.6768		291	40	40.265		291	25	30.3455		291	21	26.5049		291	30
292	20	18.7893		292	12	20.1948		292	18	22.6118		292	23	22.8271		292	28	28.922		292	36	35.706		292	47	46.0573		292	47	41.205		292	34	34.7197		292	38	40.255		292	28	30.3557		292	23	26.6786		292	39
293	22	18.8433		293	17	20.1928		293	21	22.5879		293	31	22.7912		293	46	28.8556		293	40	35.7295		293	67	46.0095		293	32	41.3216		293	36	34.6434		293	41	40.3174		293	25	30.4114		293	31	26.5664		293	30
294	16	18.8384		294	20	20.2009		294	29	22.6154		294	25	22.7011		294	26	28.8574		294	27	35.7422		294	57	46.0043		294	42	41.5167		294	33	34.5989		294	47	40.2014		294	21	30.3675		294	26	26.6081		294	27
295	18	18.8795		295	28	20.1656		295	14	22.6415		295	14	22.6643		295	27	28.8953		295	28	35.7433		295	35	46.0607		295	49	41.6261		295	32	34.5192		295	48	40.0814		295	27	30.3781		295	29	26.6722		295	25
296	25	18.9837		296	23	20.2193		296	24	22.5636		296	23	22.704		296	25	28.844		296	35	35.9354		296	41	46.1509		296	38	41.6535		296	25	34.4643		296	30	40.0824		296	29	30.3631		296	33	26.732		296	40
297	41	18.9636		297	22	20.3029		297	24	22.5556		297	26	22.7759		297	35	28.84		297	35	36.0099		297	49	46.2852		297	49	41.7259		297	34	34.4094		297	37	40.0914		297	38	30.4016		297	16	26.7326		297	37
298	26	18.9724		298	26	20.3946		298	30	22.5492		298	17	22.8054		298	42	28.8053		298	29	36.0773		298	44	46.3081		298	37	41.9157		298	32	34.4338		298	35	40.2236		298	31	30.4852		298	30	26.751		298	41
299	19	18.9947		299	23	20.3815		299	17	22.6485		299	20	22.7669		299	20	28.82		299	35	36.1079		299	49	46.3551		299	42	42.0121		299	29	34.39		299	41	40.1507		299	32	30.4792		299	32	26.7921		299	48
300	20	18.9789		300	24	20.465		300	30	22.5388		300	27	22.7271		300	24	28.8234		300	33	36.2496		300	55	46.3842		300	37	42.0612		300	35	34.3621		300	44	40.2058		300	27	30.4503		300	21	26.8129		300	27
301	10	18.9629		301	23	20.5919		301	23	22.5406		301	29	22.7406		301	23	28.8351		301	29	36.3264		301	46	46.5415		301	31	42.1571		301	36	34.4095		301	50	40.2676		301	33	30.465		301	36	26.8351		301	45
302	22	18.908		302	26	20.5744		302	27	22.5286		302	26	22.6872		302	40	28.9011		302	45	36.3734		302	32	46.4842		302	42	42.1722		302	29	34.3603		302	49	40.2829		302	35	30.4433		302	18	26.9458		302	35
303	19	18.9194		303	19	20.6233		303	21	22.407		303	29	22.5734		303	29	29.063		303	40	36.3858		303	42	46.5346		303	40	42.205		303	77	34.2953		303	43	40.2174		303	34	30.4392		303	23	27.1076		303	33
304	18	18.9452		304	18	20.6673		304	20	22.4511		304	19	22.5114		304	42	29.0692		304	58	36.4809		304	46	46.4635		304	43	42.2039		304	32	34.3488		304	39	40.2665		304	33	30.3564		304	21	27.1372		304	40
305	17	18.8715		305	18	20.7026		305	16	22.4649		305	19	22.4648		305	27	29.0931		305	34	36.5986		305	49	46.463		305	43	42.3764		305	40	34.354		305	44	40.3079		305	47	30.4095		305	26	27.0869		305	45
306	14	18.8118		306	25	20.6682		306	26	22.4189		306	22	22.4086		306	27	29.1763		306	40	36.5968		306	39	46.4533		306	46	42.4845		306	33	34.3397		306	30	40.1492		306	39	30.3434		306	28	27.0786		306	32
307	18	18.9315		307	17	20.6335		307	21	22.5842		307	33	22.3997		307	23	29.2356		307	35	36.6477		307	51	46.5948		307	50	42.6463		307	24	34.3658		307	39	40.2297		307	26	30.3753		307	24	27.1214		307	39
308	20	18.9189		308	19	20.6663		308	22	22.6842		308	21	22.3532		308	31	29.2571		308	31	36.6695		308	46	46.7354		308	30	42.6967		308	32	34.3666		308	23	40.2241		308	26	30.4187		308	28	27.1556		308	33
309	22	18.9829		309	20	20.6839		309	19	22.5975		309	34	22.3607		309	28	29.2495		309	38	36.6765		309	40	46.6774		309	31	42.6783		309	30	34.4382		309	36	40.3054		309	33	30.4067		309	25	27.164		309	40
310	16	19.0466		310	52	20.666		310	34	22.6977		310	21	22.2728		310	30	29.3989		310	38	36.6685		310	48	46.8181		310	47	42.786		310	44	34.4341		310	35	40.3702		310	38	30.3557		310	28	27.1233		310	36
311	19	19.0492		311	20	20.5561		311	15	22.6573		311	24	22.2875		311	32	29.479		311	40	36.63		311	41	46.8544		311	38	42.8149		311	29	34.3941		311	43	40.3592		311	31	30.5282		311	25	27.139		311	52
312	23	19.08		312	22	20.5526		312	22	22.6337		312	24	22.2456		312	26	29.5504		312	43	36.6233		312	53	46.974		312	29	42.8609		312	33	34.4523		312	42	40.5139		312	28	30.5165		312	21	27.1086		312	48
313	17	19.0433		313	8	20.5764		313	25	22.6694		313	28	22.2463		313	43	29.6448		313	46	36.7368		313	49	47.0767		313	44	42.7879		313	29	34.4026		313	47	40.5382		313	19	30.5861		313	38	27.092		313	37
314	24	19.1636		314	23	20.6044		314	32	22.6745		314	17	22.3383		314	42	29.6183		314	37	36.8041		314	36	47.0869		314	55	42.8665		314	39	34.4081		314	43	40.6857		314	37	30.585		314	23	27.1632		314	33
315	14	19.1861		315	31	20.5738		315	25	22.7492		315	18	22.1013		315	31	29.6559		315	34	36.7181		315	44	47.0173		315	48	42.9544		315	40	34.3379		315	33	40.6206		315	28	30.5738		315	27	27.2501		315	32
316	20	19.2835		316	20	20.4927		316	15	22.8181		316	24	22.1084		316	23	29.587		316	48	36.7327		316	41	47.1091		316	38	43.1131		316	26	34.3993		316	43	40.6982		316	34	30.4766		316	20	27.2999		316	31
317	25	19.1936		317	18	20.4547		317	28	22.9406		317	35	22.1117		317	27	29.7934		317	33	36.8203		317	46	47.2249		317	49	43.2076		317	33	34.3613		317	40	40.6671		317	28	30.4894		317	25	27.2726		317	41
318	19	19.1523		318	14	20.466		318	18	22.9437		318	24	22.1398		318	25	29.9264		318	28	36.8389		318	52	47.317		318	43	43.3467		318	31	34.3823		318	56	40.6701		318	34	30.5572		318	29	27.3873		318	39
319	21	19.0499		319	9	20.4146		319	30	22.9672		319	30	22.1679		319	27	29.9104		319	39	36.8811		319	58	47.3171		319	42	43.5058		319	32	34.4165		319	36	40.6348		319	29	30.52		319	23	27.3984		319	29
320	15	19.0588		320	11	20.4281		320	25	23.0563		320	24	22.2548		320	27	29.9592		320	35	36.9046		320	50	47.4121		320	55	43.6505		320	36	34.2789		320	42	40.5348		320	26	30.4725		320	36	27.4246		320	30
321	13	19.1191		321	20	20.4629		321	21	23.0039		321	19	22.2293		321	31	30.05		321	38	36.9618		321	59	47.4237		321	39	43.7618		321	33	34.2914		321	39	40.6004		321	20	30.4056		321	35	27.4352		321	42
322	24	19.0671		322	19	20.4324		322	25	23.0939		322	21	22.3396		322	23	30.0301		322	40	37.0075		322	51	47.5055		322	55	43.821		322	39	34.3493		322	43	40.6715		322	30	30.3515		322	31	27.3708		322	33
323	7	18.9996		323	22	20.4323		323	27	23.1756		323	31	22.4816		323	37	30.036		323	35	36.9518		323	36	47.5367		323	29	43.8616		323	27	34.3648		323	31	40.6695		323	26	30.2028		323	22	27.375		323	42
324	15	18.9544		324	14	20.4381		324	23	23.1697		324	27	22.5181		324	38	30.2372		324	33	36.82		324	51	47.5791		324	35	44.0099		324	38	34.2991		324	43	40.6328		324	40	30.172		324	25	27.4473		324	41
325	19	18.9017		325	21	20.3947		325	16	23.2255		325	20	22.5158		325	37	30.3418		325	38	36.8278		325	55	47.5953		325	54	43.9261		325	43	34.3069		325	33	40.6755		325	30	30.1316		325	33	27.4975		325	50
326	7	18.8204		326	28	20.4665		326	18	23.3124		326	16	22.5951		326	19	30.4318		326	44	36.9093		326	59	47.59		326	30	43.8861		326	28	34.3564		326	32	40.705		326	28	30.0985		326	29	27.4134		326	26
327	22	18.8087		327	21	20.4998		327	19	23.2666		327	25	22.6039		327	33	30.3647		327	43	37.0201		327	46	47.6831		327	49	44.0404		327	49	34.47		327	40	40.7381		327	26	30.0437		327	25	27.3501		327	45
328	17	18.7916		328	12	20.6141		328	25	23.3054		328	19	22.5939		328	28	30.3579		328	36	37.1024		328	42	47.6052		328	40	44.147		328	34	34.5071		328	43	40.7574		328	41	30.01		328	31	27.3759		328	40
329	21	18.7629		329	16	20.4774		329	24	23.2199		329	15	22.4843		329	27	30.432		329	29	37.1182		329	53	47.672		329	56	44.2448		329	30	34.4802		329	44	40.8248		329	59	29.9812		329	24	27.2994		329	34
330	20	18.6857		330	13	20.4763		330	22	23.3299		330	21	22.4566		330	28	30.473		330	28	37.2528		330	43	47.6723		330	44	44.2142		330	41	34.5594		330	44	40.71		330	31	29.9795		330	27	27.3875		330	35
331	20	18.677		331	21	20.4064		331	33	23.3127		331	22	22.3851		331	30	30.3773		331	34	37.3103		331	44	47.6125		331	42	44.2822		331	28	34.538		331	40	40.7052		331	28	29.9934		331	33	27.3982		331	34
332	14	18.6402		332	30	20.4465		332	23	23.3373		332	25	22.3279		332	36	30.4008		332	38	37.3645		332	43	47.6043		332	35	44.3693		332	37	34.4991		332	38	40.7003		332	33	29.949		332	32	27.3699		332	37
333	27	18.672		333	20	20.4335		333	32	23.2574		333	12	22.3545		333	33	30.4698		333	37	37.3744		333	45	47.6798		333	59	44.4474		333	32	34.5873		333	45	40.8372		333	27	29.9098		333	34	27.407		333	20
334	22	18.6153		334	16	20.4427		334	27	23.401		334	16	22.3393		334	39	30.6073		334	41	37.3153		334	58	47.7421		334	39	44.5385		334	35	34.4863		334	38	40.827		334	32	29.7267		334	27	27.353		334	40
335	25	18.6446		335	22	20.4639		335	17	23.3699		335	17	22.2653		335	28	30.59		335	32	37.3424		335	52	47.8214		335	47	44.694		335	34	34.4778		335	46	40.8244		335	24	29.7363		335	27	27.4995		335	38
336	13	18.6025		336	21	20.5525		336	16	23.3209		336	18	22.2457		336	41	30.7273		336	27	37.3091		336	59	47.9276		336	46	44.8005		336	37	34.5439		336	47	40.8544		336	28	29.7013		336	24	27.4718		336	33
337	14	18.6133		337	28	20.5899		337	25	23.2861		337	17	22.2355		337	26	30.7276		337	48	37.3093		337	41	47.9434		337	52	44.8038		337	35	34.6774		337	40	40.9826		337	20	29.6741		337	31	27.4852		337	32
338	21	18.7293		338	21	20.6259		338	24	23.3521		338	21	22.2841		338	41	30.8706		338	51	37.4495		338	42	47.9541		338	36	44.9696		338	34	34.749		338	49	40.9751		338	24	29.6306		338	26	27.5621		338	32
339	16	18.7667		339	14	20.6007		339	23	23.4357		339	13	22.3538		339	26	30.8154		339	35	37.4769		339	54	47.9352		339	46	44.8709		339	32	34.62		339	29	41.0647		339	34	29.525		339	34	27.4489		339	30
340	23	18.7176		340	27	20.7139		340	25	23.4982		340	17	22.2491		340	33	30.8978		340	42	37.547		340	34	48.0642		340	35	45.0325		340	34	34.7041		340	37	41.0347		340	22	29.4242		340	32	27.4876		340	48
341	13	18.7504		341	28	20.7346		341	17	23.5012		341	22	22.2656		341	21	30.9643		341	32	37.5476		341	60	48.0923		341	35	44.9948		341	23	34.7319		341	54	41.0249		341	30	29.4356		341	36	27.5398		341	53
342	10	18.8612		342	18	20.7628		342	32	23.5993		342	29	22.1955		342	27	31.0437		342	38	37.5981		342	56	48.197		342	46	45.1085		342	43	34.7485		342	51	41.0547		342	26	29.4268		342	23	27.5573		342	33
343	17	18.9074		343	18	20.8446		343	24	23.6124		343	24	22.0282		343	25	31.0708		343	37	37.6428		343	54	48.094		343	47	45.245		343	22	34.8354		343	35	40.979		343	40	29.5262		343	25	27.6276		343	36
344	10	18.9605		344	18	20.904		344	22	23.6554		344	20	21.9719		344	25	30.9935		344	38	37.6686		344	37	48.0269		344	55	45.1711		344	28	34.8314		344	38	40.9128		344	29	29.5312		344	25	27.6091		344	40
345	14	18.9522		345	18	20.9712		345	16	23.745		345	20	22.0028		345	37	31.1104		345	40	37.6121		345	51	48.0541		345	48	45.3431		345	33	34.871		345	41	40.9006		345	21	29.5575		345	29	27.5618		345	35
346	20	18.941		346	29	20.985		346	27	23.6645		346	32	22.2779		346	27	31.1886		346	38	37.7128		346	44	48.186		346	54	45.4007		346	29	34.8517		346	36	40.8836		346	41	29.4634		346	21	27.5218		346	30
347	28	18.843		347	24	21.0118		347	27	23.788		347	41	22.3699		347	32	31.1562		347	43	37.6819		347	45	48.0991		347	54	45.2486		347	24	34.7857		347	34	40.8967		347	22	29.4874		347	28	27.4161		347	47
348	26	18.7927		348	9	21.0257		348	19	23.7337		348	24	22.3784		348	32	31.1956		348	38	37.9342		348	45	48.0743		348	42	45.3261		348	29	34.7117		348	40	40.8569		348	27	29.3987		348	15	27.4014		348	34
349	26	18.7482		349	13	21.1527		349	22	23.7858		349	16	22.2014		349	35	31.3665		349	40	37.9393		349	48	48.0664		349	39	45.3648		349	36	34.729		349	42	40.8886		349	37	29.4518		349	28	27.4853		349	33
350	22	18.8198		350	21	21.2184		350	27	23.7787		350	15	22.1293		350	28	31.4518		350	31	38.017		350	45	47.9204		350	62	45.4343		350	35	34.7794		350	51	40.9411		350	33	29.4286		350	26	27.5643		350	30
351	16	18.8971		351	18	21.2075		351	11	23.8302		351	17	22.184		351	31	31.5146		351	38	38.0092		351	36	47.9695		351	47	45.5541		351	41	34.6965		351	30	40.956		351	25	29.2926		351	21	27.5709		351	29
352	17	19.0113		352	18	21.2256		352	23	23.8506		352	19	22.2641		352	38	31.583		352	31	37.9782		352	47	48.02		352	54	45.5601		352	29	34.7091		352	48	40.9152		352	22	29.2471		352	27	27.6208		352	36
353	19	18.9836		353	20	21.2433		353	23	23.952		353	17	22.294		353	34	31.5726		353	39	37.9614		353	57	48.1841		353	42	45.5787		353	36	34.8313		353	54	40.9546		353	33	29.2246		353	28	27.5489		353	30
354	16	19.0378		354	22	21.156		354	30	23.9543		354	34	22.3292		354	23	31.579		354	44	38.0261		354	41	48.2061		354	46	45.6093		354	34	34.9433		354	44	40.9646		354	27	29.1801		354	34	27.5478		354	41
355	29	19.091		355	22	21.1206		355	21	23.9583		355	16	22.3674		355	32	31.6882		355	41	38.1362		355	44	48.1679		355	53	45.5852		355	30	35.0357		355	51	41.0121		355	18	29.1713		355	28	27.4894		355	34
356	18	19.1275		356	21	21.1647		356	21	24.019		356	22	22.3555		356	34	31.7528		356	36	38.2561		356	48	48.2264		356	53	45.5128		356	24	34.9777		356	35	40.9625		356	32	29.0818		356	17	27.6086		356	37
357	17	19.0513		357	25	21.1457		357	43	24.233		357	13	22.3779		357	30	31.8122		357	38	38.4138		357	40	48.1949		357	67	45.537		357	39	35.0348		357	37	41.1242		357	28	29.0409		357	24	27.6323		357	41
358	23	19.0414		358	17	21.1021		358	32	24.2179		358	17	22.3693		358	37	31.7737		358	38	38.6315		358	54	48.2809		358	35	45.6684		358	39	35.104		358	48	41.1749		358	40	29.0168		358	29	27.6436		358	33
359	15	19.0148		359	13	21.1835		359	14	24.2154		359	18	22.4297		359	29	31.8754		359	33	38.6589		359	51	48.4095		359	37	45.801		359	35	35.003		359	31	41.1659		359	32	29.0464		359	22	27.6173		359	33
360	13	18.9962		360	29	21.1497		360	27	24.2531		360	22	22.4916		360	40	31.865		360	45	38.8588		360	45	48.4046		360	32	45.836		360	27	34.908		360	40	41.2189		360	28	29.0837		360	28	27.5593		360	34
361	17	18.9621		361	11	21.158		361	20	24.2513		361	36	22.4413		361	34	31.8389		361	22	38.9213		361	34	48.5138		361	50	45.953		361	37	34.8831		361	48	41.2814		361	31	29.144		361	18	27.487		361	32
362	21	18.9188		362	22	21.2013		362	23	24.2104		362	19	22.4954		362	28	31.8135		362	51	38.987		362	54	48.6237		362	30	45.9252		362	29	34.9425		362	43	41.3108		362	33	29.1583		362	27	27.5347		362	36
363	17	18.8986		363	17	21.1106		363	29	24.2929		363	24	22.373		363	35	31.7451		363	36	38.9815		363	46	48.6805		363	57	45.9087		363	31	34.9499		363	38	41.3415		363	31	29.1846		363	48	27.5934		363	35
364	25	18.7876		364	20	21.0988		364	28	24.4212		364	26	22.3951		364	25	31.8134		364	51	39.0647		364	32	48.7129		364	49	46.0069		364	45	34.9622		364	25	41.3324		364	30	29.2319		364	25	27.6097		364	33
365	17	18.7432		365	28	21.0661		365	31	24.3262		365	32	22.3498		365	26	31.8895		365	39	39.1386		365	38	48.9004		365	35	45.9654		365	36	34.9079		365	47	41.4734		365	18	29.2415		365	34	27.5786		365	33
366	15	18.7144		366	16	21.0912		366	21	24.3761		366	20	22.2596		366	33	31.8746		366	38	39.0903		366	52	48.9895		366	39	45.9991		366	32	34.8719		366	48	41.4191		366	35	29.2218		366	35	27.6821		366	33
367	23	18.6334		367	26	21.0461		367	29	24.334		367	35	22.236		367	29	31.886		367	33	39.0716		367	55	48.9936		367	54	46.0423		367	39	34.9853		367	30	41.4599		367	28	29.2337		367	28	27.6523		367	29
368	20	18.6499		368	18	21.1096		368	18	24.3598		368	18	22.2418		368	29	32.0506		368	57	39.0756		368	49	49.0458		368	53	46.102		368	53	35.0088		368	40	41.4198		368	28	29.2168		368	34	27.6883		368	39
369	25	18.6972		369	15	21.1486		369	24	24.2801		369	18	22.3071		369	31	31.9826		369	38	39.16		369	56	48.9991		369	50	46.0976		369	29	34.9187		369	43	41.4466		369	32	29.207		369	29	27.7028		369	32
370	26	18.7318		370	25	21.0836		370	23	24.3387		370	31	22.3197		370	32	32.0329		370	40	39.2046		370	51	49.1146		370	38	46.2224		370	70	34.9189		370	42	41.4634		370	33	29.2885		370	21	27.6587		370	32
371	15	18.6636		371	21	21.1231		371	22	24.2677		371	13	22.3445		371	33	31.9575		371	47	39.3366		371	66	49.0661		371	47	46.1603		371	46	34.8918		371	43	41.4025		371	30	29.2899		371	22	27.7186		371	34
372	22	18.7048		372	19	21.1093		372	25	24.2331		372	19	22.3303		372	33	31.9614		372	46	39.4866		372	44	49.0954		372	47	46.2064		372	35	34.9339		372	53	41.4371		372	24	29.3837		372	21	27.6338		372	37
373	13	18.6763		373	19	21.0888		373	21	24.1853		373	18	22.3386		373	38	31.9525		373	29	39.5066		373	58	49.1937		373	43	46.1443		373	24	34.9207		373	38	41.3085		373	28	29.3815		373	29	27.5715		373	38
374	15	18.6768		374	20	21.0806		374	17	24.0539		374	12	22.2268		374	25	32.1305		374	25	39.555		374	40	49.0543		374	42	46.2217		374	32	34.911		374	33	41.187		374	24	29.3723		374	32	27.6464		374	44
375	21	18.706		375	28	21.0979		375	26	24.0746		375	23	22.2126		375	30	32.2053		375	38	39.6393		375	52	49.0959		375	44	46.2884		375	23	34.8511		375	50	41.3276		375	19	29.3718		375	39	27.6419		375	34
376	14	18.7051		376	20	21.0594		376	28	24.184		376	30	22.0807		376	25	32.2941		376	49	39.7388		376	62	49.2537		376	68	46.2774		376	30	34.763		376	39	41.5019		376	27	29.2953		376	19	27.5737		376	17
377	15	18.7035		377	25	21.0039		377	34	24.2466		377	23	22.1425		377	35	32.3571		377	35	39.8223		377	59	49.3627		377	33	46.3276		377	32	34.6918		377	31	41.5905		377	32	29.3741		377	32	27.5202		377	57
378	10	18.7829		378	21	21.063		378	19	24.2727		378	19	22.159		378	30	32.0817		378	41	39.8533		378	60	49.3821		378	44	46.3543		378	42	34.6971		378	48	41.693		378	27	29.4024		378	44	27.5332		378	49
379	17	18.6958		379	19	21.0511		379	27	24.2182		379	27	22.1959		379	35	32.0805		379	41	39.8722		379	47	49.5114		379	43	46.4402		379	28	34.6381		379	50	41.634		379	21	29.3488		379	21	27.637		379	41
380	29	18.8233		380	20	21.0155		380	23	24.1617		380	25	22.1352		380	25	32.1316		380	48	39.9598		380	48	49.6344		380	34	46.5005		380	34	34.672		380	45	41.5369		380	26	29.2594		380	38	27.681		380	33
381	17	18.8384		381	25	20.9399		381	23	24.3362		381	20	22.0697		381	27	32.1779		381	44	40.0044		381	41	49.855		381	51	46.6466		381	32	34.8646		381	45	41.5298		381	39	29.196		381	29	27.7977		381	32
382	21	18.83		382	20	20.9823		382	21	24.2636		382	20	22.0632		382	40	32.0811		382	32	40.1261		382	54	49.9313		382	56	46.7448		382	40	34.8188		382	41	41.5664		382	23	29.1754		382	30	27.8222		382	30
383	25	18.7688		383	28	20.9566		383	27	24.2054		383	21	22.0177		383	28	32.2339		383	40	40.091		383	40	49.9751		383	47	46.787		383	38	34.8036		383	35	41.6096		383	25	29.1477		383	22	27.8789		383	40
384	20	18.8059		384	17	20.9004		384	26	24.2671		384	20	22.0001		384	45	32.2348		384	38	40.0033		384	53	49.9377		384	48	46.8907		384	35	34.797		384	28	41.5705		384	21	29.1443		384	33	27.8124		384	31
385	11	18.8751		385	16	20.8509		385	29	24.2481		385	17	21.8382		385	45	32.3239		385	34	40.0264		385	54	49.9857		385	47	47.0076		385	36	34.684		385	38	41.5923		385	34	29.1237		385	28	27.763		385	33
386	16	18.8653		386	28	20.8383		386	24	24.3272		386	18	21.8558		386	27	32.3067		386	39	40.0793		386	53	50.014		386	52	47.1026		386	31	34.9237		386	35	41.5962		386	31	29.0709		386	35	27.7459		386	37
387	22	18.8049		387	25	20.9304		387	27	24.2727		387	22	21.8376		387	32	32.2948		387	41	40.0718		387	56	50.1535		387	57	47.0362		387	31	35.0074		387	33	41.6433		387	34	29.206		387	21	27.7021		387	24
388	22	18.9077		388	26	20.9565		388	23	24.3451		388	24	21.7312		388	35	32.3855		388	31	39.9509		388	55	50.2106		388	37	47.0728		388	32	35.0876		388	31	41.8648		388	15	29.2377		388	26	27.7433		388	38
389	15	18.9721		389	30	20.9754		389	26	24.2602		389	21	21.6713		389	39	32.4972		389	23	40.039		389	46	50.3199		389	47	47.3006		389	37	35.0503		389	35	41.8579		389	41	29.3448		389	18	27.6842		389	27
390	26	18.9525		390	31	20.8369		390	14	24.1918		390	20	21.6813		390	30	32.4824		390	40	40.0598		390	57	50.1798		390	40	47.4333		390	38	35.0995		390	41	41.8386		390	25	29.3099		390	34	27.6989		390	41
391	17	18.9992		391	19	20.824		391	20	24.2515		391	18	21.6777		391	31	32.5731		391	44	40.0441		391	45	50.1718		391	50	47.4416		391	41	35.2177		391	35	41.9268		391	40	29.2213		391	13	27.6487		391	40
392	26	18.9767		392	17	20.8692		392	28	24.2548		392	22	21.7402		392	36	32.5721		392	40	39.9987		392	50	50.2417		392	60	47.4597		392	27	35.3909		392	38	41.9284		392	34	29.2062		392	26	27.6271		392	26
393	16	18.9961		393	26	20.7925		393	24	24.2231		393	21	21.7564		393	40	32.592		393	32	39.985		393	61	50.2216		393	42	47.598		393	47	35.4184		393	37	41.9595		393	23	29.2249		393	42	27.6242		393	26
394	21	19.0156		394	25	20.7803		394	21	24.2572		394	25	21.818		394	37	32.7428		394	40	40.0701		394	46	50.3286		394	32	47.6653		394	38	35.5932		394	53	42.0554		394	29	29.0573		394	34	27.6353		394	43
395	18	18.9464		395	26	20.7886		395	19	24.3433		395	29	21.749		395	27	32.7336		395	52	40.0637		395	44	50.3858		395	42	47.7576		395	48	35.5801		395	57	42.0923		395	18	29.0157		395	18	27.5444		395	49
396	20	18.9588		396	16	20.7984		396	33	24.3451		396	19	21.6515		396	45	32.791		396	31	40.0386		396	45	50.2605		396	53	47.8871		396	40	35.6269		396	41	42.1049		396	32	28.9489		396	21	27.5233		396	40
397	20	19.0011		397	20	20.811		397	28	24.4105		397	23	21.6355		397	36	32.8386		397	41	40.1222		397	46	50.1672		397	45	47.9122		397	40	35.5749		397	45	42.0082		397	28	28.9411		397	35	27.4839		397	25
398	17	19.1459		398	15	20.8677		398	25	24.438		398	20	21.5922		398	35	32.916		398	35	40.1223		398	53	50.2912		398	36	48.0271		398	27	35.5169		398	42	41.9858		398	23	28.9423		398	30	27.2842		398	30
399	16	19.1269		399	24	20.9312		399	20	24.5552		399	22	21.5207		399	29	33.1299		399	45	40.0552		399	55	50.3683		399	38	48.0233		399	44	35.5213		399	51	42.0793		399	30	28.8949		399	26	27.3751		399	29
400	20	19.1263		400	15	21.0086		400	29	24.5078		400	23	21.4641		400	30	33.0751		400	26	40.0479		400	61	50.4879		400	49	48.0277		400	36	35.5251		400	40	42.0733		400	29	28.8501		400	35	27.3914		400	39
401	20	19.0756		401	12	21.0331		401	25	24.3403		401	25	21.4033		401	41	33.1149		401	30	40.0626		401	39	50.5355		401	50	48.1492		401	37	35.5875		401	37	42.0559		401	27	28.8645		401	25	27.29		401	40
402	19	19.0687		402	18	21.1019		402	27	24.4178		402	22	21.3931		402	30	33.1436		402	46	40.1176		402	69	50.4846		402	50	48.1884		402	37	35.6864		402	40	42.1185		402	34	28.8047		402	23	27.3255		402	33
403	20	19.0969		403	22	21.1699		403	37	24.4943		403	31	21.4163		403	22	33.2257		403	42	40.2225		403	50	50.3607		403	58	48.2018		403	41	35.621		403	54	42.2301		403	33	28.8011		403	15	27.2429		403	31
404	14	19.067		404	23	21.1118		404	21	24.5254		404	23	21.5078		404	40	33.3535		404	37	40.2405		404	56	50.2025		404	54	48.2811		404	30	36.0845		404	41	42.2477		404	41	28.8441		404	37	27.2469		404	35
405	21	19.0969		405	13	21.0767		405	23	24.5035		405	29	21.4871		405	36	33.5474		405	34	40.5301		405	48	50.3443		405	45	48.3725		405	29	36.2077		405	40	42.4344		405	24	28.8725		405	30	27.2104		405	37
406	23	19.1684		406	24	20.9682		406	28	24.4366		406	16	21.4432		406	27	33.6068		406	43	40.4355		406	58	50.4173		406	49	48.3161		406	31	36.2926		406	59	42.5055		406	37	29.0158		406	26	27.2238		406	39
407	12	19.1395		407	24	21.0258		407	19	24.562		407	18	21.5022		407	30	33.693		407	40	40.4276		407	48	50.4368		407	43	48.2951		407	28	36.3775		407	35	42.4559		407	27	29.0667		407	28	27.2435		407	36
408	24	19.1318		408	21	20.9859		408	18	24.5953		408	28	21.584		408	34	33.7592		408	42	40.4808		408	41	50.4787		408	50	48.4415		408	33	36.4204		408	37	42.3187		408	18	29.037		408	23	27.239		408	34
409	16	19.0883		409	19	20.9605		409	30	24.656		409	22	21.5779		409	38	33.8514		409	42	40.4724		409	51	50.6102		409	50	48.3336		409	43	36.488		409	38	42.0885		409	30	29.0351		409	24	27.2918		409	32
410	13	19.1505		410	30	21.0154		410	19	24.6763		410	31	21.6272		410	24	33.8463		410	43	40.552		410	45	50.6697		410	48	48.2681		410	41	36.4866		410	35	42.1401		410	28	29.1057		410	25	27.2244		410	33
411	17	19.1225		411	37	21.2534		411	30	24.8227		411	12	21.6565		411	26	33.8937		411	44	40.6159		411	53	50.7924		411	58	48.3653		411	38	36.5913		411	45	42.0852		411	21	29.2424		411	26	27.2321		411	36
412	14	19.1242		412	21	21.2581		412	29	24.7889		412	21	21.6413		412	31	33.9124		412	50	40.7163		412	49	50.837		412	50	48.4086		412	36	36.5928		412	36	42.1572		412	33	29.1937		412	29	27.2384		412	40
413	23	19.1129		413	16	21.2196		413	19	24.8197		413	18	21.6868		413	30	33.9098		413	31	40.8752		413	40	50.9837		413	60	48.4303		413	47	36.6449		413	50	42.2652		413	19	29.1907		413	29	27.1169		413	35
414	10	19.1032		414	17	21.0918		414	26	24.8862		414	23	21.7334		414	32	33.9783		414	39	40.9536		414	54	51.1065		414	54	48.5061		414	37	36.6797		414	36	42.4014		414	25	29.0812		414	20	27.2354		414	50
415	16	19.1829		415	31	21.0324		415	25	25.0486		415	48	21.6984		415	29	34.1059		415	58	41.0333		415	65	51.1203		415	48	48.73		415	38	36.729		415	57	42.4411		415	26	29.0776		415	29	27.2625		415	38
416	14	19.1425		416	26	21.1048		416	20	25.04		416	25	21.684		416	38	34.22		416	43	40.9863		416	56	51.2176		416	33	48.7758		416	28	36.7672		416	33	42.3911		416	28	29.0469		416	20	27.286		416	34
417	21	19.1758		417	23	21.156		417	21	24.9719		417	29	21.6918		417	41	34.2853		417	33	41.0774		417	45	51.2137		417	46	48.748		417	37	36.7537		417	41	42.4888		417	29	29.004		417	29	27.2392		417	24
418	15	19.2322		418	16	21.1023		418	21	25.0594		418	20	21.7997		418	31	34.3389		418	42	41.1251		418	27	51.238		418	45	48.8472		418	35	36.7686		418	40	42.5038		418	30	29.0444		418	23	27.1831		418	22
419	28	19.1792		419	23	21.063		419	22	25.0701		419	21	21.7773		419	34	34.3308		419	44	40.9713		419	49	51.3366		419	36	48.9233		419	29	36.7976		419	47	42.6777		419	23	29.0038		419	28	27.194		419	29
420	13	19.2102		420	18	20.9904		420	16	25.1468		420	14	21.8478		420	29	34.366		420	49	41.0283		420	47	51.4304		420	52	48.8947		420	50	36.8106		420	57	42.7249		420	32	28.9521		420	27	27.1514		420	39
421	17	19.2103		421	20	20.8193		421	32	25.2306		421	25	21.8612		421	26	34.4647		421	44	40.9609		421	50	51.4897		421	49	49.0695		421	33	36.941		421	37	42.7993		421	40	28.9526		421	26	27.1916		421	25
422	18	19.1782		422	29	20.8133		422	17	25.2668		422	18	21.8382		422	44	34.4722		422	47	41.0296		422	39	51.5823		422	48	49.1526		422	37	37.0015		422	37	42.8567		422	40	28.8611		422	34	27.2348		422	34
423	25	19.2204		423	19	20.807		423	19	25.3595		423	15	21.8449		423	38	34.4205		423	51	41.1058		423	45	51.6489		423	43	49.1923		423	37	36.9163		423	51	42.9057		423	38	28.8582		423	31	27.1846		423	41
424	19	19.0983		424	21	20.8376		424	31	25.348		424	15	21.8845		424	24	34.5988		424	47	41.2027		424	46	51.5659		424	40	49.0849		424	42	36.9089		424	47	42.8054		424	28	28.7596		424	24	27.0993		424	46
425	24	19.0857		425	34	20.8358		425	21	25.3676		425	23	22.0012		425	29	34.6734		425	45	41.1855		425	46	51.5881		425	61	48.9543		425	32	36.9098		425	34	42.7886		425	29	28.8359		425	26	27.124		425	35
426	25	19.0143		426	18	20.8537		426	23	25.3109		426	15	21.9836		426	31	34.7733		426	36	41.2427		426	61	51.6664		426	52	49.0873		426	29	36.8807		426	34	42.7284		426	33	28.869		426	34	27.1408		426	29
427	25	18.9058		427	17	20.8955		427	29	25.2088		427	14	21.9216		427	39	34.7158		427	39	41.251		427	43	51.7357		427	48	49.0686		427	24	36.8926		427	39	42.6518		427	33	28.9077		427	29	27.1588		427	29
428	20	18.9524		428	15	20.8653		428	29	25.2612		428	19	21.9574		428	40	34.7835		428	41	41.3677		428	64	51.8224		428	55	48.9184		428	33	37.0186		428	48	42.7078		428	27	28.9282		428	30	27.1823		428	42
429	9	18.8952		429	39	20.8629		429	32	25.2808		429	25	22.0147		429	25	34.8644		429	44	41.4317		429	51	51.8321		429	56	48.887		429	47	37.0588		429	43	42.8574		429	28	28.9579		429	37	27.1827		429	35
430	25	18.9356		430	19	20.8558		430	22	25.3002		430	27	21.994		430	31	34.8098		430	34	41.404		430	53	51.9676		430	65	49.0007		430	26	37.0397		430	60	42.8206		430	24	29.2418		430	21	27.1897		430	38
431	21	18.8952		431	27	20.8516		431	22	25.2599		431	25	22.067		431	59	34.8885		431	36	41.4243		431	57	52.092		431	47	49.0644		431	33	37.127		431	52	42.8692		431	34	29.1816		431	23	27.1506		431	45
432	24	18.8868		432	15	20.8299		432	21	25.3337		432	25	22.1225		432	39	34.8911		432	37	41.4263		432	53	52.115		432	44	49.1194		432	36	37.089		432	38	42.881		432	29	29.2127		432	31	27.2457		432	26
433	17	18.7758		433	26	20.8853		433	34	25.3709		433	25	22.1918		433	31	35.0497		433	49	41.4291		433	54	52.1432		433	51	49.1335		433	33	37.0907		433	43	42.8339		433	28	29.2586		433	21	27.2299		433	51
434	25	18.8101		434	19	20.8753		434	32	25.4019		434	26	22.1758		434	33	35.074		434	59	41.4482		434	49	52.162		434	42	49.2238		434	53	37.0225		434	44	42.8273		434	38	29.2528		434	33	27.1893		434	33
435	25	18.8545		435	16	20.8417		435	25	25.4361		435	26	22.1699		435	39	35.1827		435	45	41.513		435	55	52.2575		435	44	49.2355		435	35	36.8581		435	47	42.8228		435	27	29.3065		435	15	27.1453		435	30
436	23	18.9298		436	22	20.9101		436	25	25.395		436	30	22.1607		436	22	35.1807		436	44	41.4449		436	53	52.312		436	36	49.3427		436	34	36.8509		436	49	42.9373		436	32	29.2775		436	27	27.2341		436	44
437	19	18.8493		437	17	20.9607		437	31	25.3218		437	22	22.1779		437	36	35.2926		437	39	41.3251		437	45	52.4664		437	49	49.4703		437	26	36.9358		437	34	43.008		437	30	29.2993		437	20	27.2366		437	25
438	13	18.8641		438	19	21.0039		438	30	25.3813		438	17	22.0527		438	31	35.2646		438	37	41.5262		438	48	52.3406		438	43	49.6629		438	27	37.1087		438	45	42.9622		438	28	29.2514		438	20	27.2314		438	38
439	25	18.9214		439	21	21.0546		439	20	25.3293		439	16	22.099		439	47	35.3293		439	40	41.6408		439	61	52.2989		439	52	49.6004		439	52	37.1458		439	40	43.0467		439	32	29.2812		439	28	27.1394		439	45
440	23	18.8304		440	8	20.9471		440	27	25.3236		440	23	22.0373		440	35	35.2786		440	38	41.683		440	36	52.3784		440	49	49.6497		440	35	37.1908		440	46	43.0182		440	31	29.2807		440	19	27.1481		440	32
441	17	18.825		441	19	20.9752		441	23	25.326		441	11	22.0316		441	28	35.2753		441	41	41.7915		441	51	52.2864		441	57	49.6084		441	40	37.2725		441	41	42.9506		441	32	29.2214		441	25	27.1168		441	40
442	22	18.8198		442	21	21.0065		442	18	25.3192		442	23	21.9875		442	32	35.2208		442	39	41.8745		442	53	52.3464		442	52	49.6951		442	41	37.291		442	34	42.9859		442	30	29.214		442	32	27.1938		442	32
443	14	18.8246		443	19	20.9431		443	20	25.328		443	35	22.0351		443	36	35.2099		443	49	41.9826		443	58	52.5445		443	41	49.6815		443	35	37.4492		443	56	43.0517		443	31	29.1628		443	18	27.1451		443	40
444	18	18.8546		444	15	20.9388		444	29	25.2015		444	20	22.0325		444	43	35.2564		444	46	41.9778		444	58	52.6391		444	60	49.6788		444	30	37.4265		444	49	43.0307		444	26	29.3065		444	35	27.1475		444	39
445	14	18.6755		445	21	20.9616		445	20	25.2122		445	18	21.9715		445	30	35.2765		445	46	42.0622		445	45	52.6938		445	41	49.77		445	39	37.4811		445	51	43.097		445	26	29.3602		445	27	27.0609		445	29
446	19	18.6241		446	14	20.9445		446	37	25.2412		446	18	21.8828		446	29	35.3849		446	43	42.116		446	53	52.8548		446	46	49.9073		446	36	37.562		446	49	43.1758		446	33	29.3358		446	33	27.1241		446	28
447	35	18.6175		447	21	20.9371		447	20	25.2676		447	10	21.9833		447	47	35.4614		447	51	42.1188		447	66	52.8862		447	67	50.1172		447	39	37.5298		447	43	43.0689		447	25	29.4161		447	36	27.0954		447	46
448	23	18.7316		448	25	20.8975		448	33	25.3098		448	22	22.1843		448	41	35.4911		448	45	42.1761		448	57	52.9232		448	42	50.2818		448	43	37.5613		448	48	43.1251		448	34	29.3635		448	31	27.0515		448	31
449	19	18.7444		449	12	20.7694		449	26	25.2333		449	35	22.2087		449	34	35.5509		449	48	42.2417		449	60	53.0384		449	55	50.3042		449	40	37.5512		449	35	43.163		449	25	29.3394		449	24	26.9473		449	33
450	10	18.8422		450	14	20.6621		450	27	25.2021		450	26	22.1144		450	37	35.684		450	34	42.2705		450	70	53.0179		450	49	50.2806		450	39	37.5859		450	46	43.2809		450	25	29.3481		450	28	26.9239		450	42
451	15	18.9177		451	20	20.7099		451	21	25.2897		451	18	22.0714		451	30	35.7178		451	45	42.2688		451	50	53.1156		451	42	50.4898		451	41	37.7381		451	39	43.4133		451	40	29.3174		451	28	26.9524		451	41
452	10	18.8881		452	20	20.6231		452	25	25.2461		452	24	22.0628		452	34	35.7575		452	48	42.3976		452	58	53.0593		452	53	50.5958		452	35	37.8436		452	44	43.3804		452	31	29.2961		452	20	26.9037		452	36
453	23	18.8806		453	19	20.5965		453	18	25.1996		453	18	22.052		453	28	35.8575		453	46	42.3735		453	43	53.0389		453	48	50.6227		453	45	37.9243		453	41	43.4221		453	32	29.3233		453	31	26.913		453	35
454	14	18.9534		454	27	20.6495		454	23	25.1475		454	15	22.0315		454	34	35.8775		454	42	42.4372		454	55	53.1841		454	49	50.66		454	28	37.9503		454	47	43.5653		454	30	29.3557		454	19	26.8997		454	25
455	15	18.9419		455	23	20.6269		455	35	25.2673		455	11	22.1675		455	30	35.867		455	41	42.5091		455	56	53.2006		455	52	50.8207		455	22	37.9988		455	40	43.6802		455	26	29.3804		455	26	26.9331		455	34
456	13	19.0504		456	12	20.635		456	27	25.2806		456	15	22.0879		456	35	35.8485		456	43	42.5385		456	53	53.17		456	53	51.0444		456	48	37.9501		456	50	43.767		456	41	29.2465		456	20	26.9092		456	31
457	26	19.0118		457	19	20.6501		457	20	25.2983		457	18	22.061		457	39	35.8483		457	33	42.561		457	76	53.2861		457	57	51.0465		457	36	37.8633		457	39	43.7293		457	35	29.2765		457	29	26.8318		457	34
458	16	19.0037		458	21	20.7311		458	28	25.4301		458	19	21.9813		458	34	35.8211		458	36	42.5322		458	48	53.3073		458	48	51.2656		458	24	37.9329		458	40	43.6846		458	32	29.2478		458	30	26.753		458	34
459	20	19.0627		459	13	20.7204		459	22	25.5291		459	24	21.9657		459	34	35.8277		459	51	42.6737		459	45	53.4367		459	46	51.2987		459	37	37.9891		459	48	43.7109		459	29	29.3845		459	25	26.7572		459	29
460	23	18.9958		460	16	20.6618		460	18	25.4554		460	13	21.9402		460	36	35.8881		460	30	42.6986		460	62	53.4036		460	50	51.3333		460	47	38.0532		460	46	43.7079		460	25	29.4399		460	30	26.7668		460	24
461	17	18.9799		461	19	20.7146		461	28	25.5503		461	27	21.9142		461	41	36.0734		461	38	42.797		461	50	53.4237		461	48	51.2586		461	44	38.0401		461	43	43.6959		461	28	29.4645		461	35	26.7156		461	42
462	22	18.9261		462	12	20.5961		462	24	25.5748		462	14	22.0544		462	41	36.1392		462	35	42.7426		462	51	53.4372		462	67	51.4485		462	35	38.0707		462	33	43.8126		462	21	29.5105		462	23	26.6852		462	36
463	22	18.9263		463	32	20.5815		463	18	25.6471		463	39	21.9877		463	47	36.1451		463	43	42.7199		463	49	53.4109		463	56	51.3357		463	37	38.1291		463	37	43.8198		463	26	29.5495		463	34	26.6885		463	28
464	22	18.9489		464	27	20.5221		464	24	25.7025		464	17	22.0622		464	37	36.1308		464	42	42.7397		464	53	53.3658		464	56	51.447		464	30	38.1677		464	45	43.9451		464	22	29.5818		464	23	26.8368		464	30
465	25	19.0525		465	21	20.4996		465	29	25.7291		465	26	22.1206		465	32	36.038		465	35	42.8073		465	41	53.4112		465	57	51.4801		465	50	38.2951		465	38	43.8555		465	30	29.5266		465	26	26.8385		465	26
466	20	18.9928		466	15	20.5234		466	16	25.7873		466	25	22.1811		466	38	36.0784		466	48	42.798		466	50	53.2407		466	56	51.4889		466	41	38.3051		466	43	44.016		466	29	29.471		466	25	26.7613		466	37
467	26	18.9562		467	19	20.4953		467	30	25.8149		467	23	22.096		467	30	36.1319		467	48	42.7401		467	49	53.3308		467	56	51.5072		467	30	38.315		467	42	44.0514		467	33	29.6278		467	28	26.8314		467	30
468	18	18.922		468	11	20.5189		468	26	25.8125		468	19	22.2232		468	26	36.1769		468	46	42.8158		468	48	53.398		468	53	51.5923		468	36	38.3915		468	51	44.1217		468	27	29.5533		468	23	26.8648		468	31
469	19	18.943		469	16	20.4905		469	28	25.7951		469	18	22.1876		469	41	36.2559		469	36	43.0036		469	59	53.3333		469	64	51.6731		469	40	38.4881		469	39	44.1493		469	31	29.4092		469	31	26.9285		469	31
470	20	19.01		470	27	20.3359		470	17	25.8563		470	17	22.224		470	34	36.2369		470	41	43.0014		470	43	53.3838		470	47	51.6977		470	44	38.4839		470	41	44.1336		470	26	29.3535		470	29	26.9777		470	25
471	26	19.0939		471	14	20.3987		471	29	25.7972		471	15	22.2317		471	48	36.2712		471	33	43.0819		471	65	53.3991		471	61	51.6997		471	41	38.7689		471	43	44.194		471	31	29.4058		471	24	26.9356		471	31
472	8	19.0666		472	21	20.3865		472	28	25.7905		472	21	22.1811		472	47	36.4226		472	28	43.2734		472	57	53.5813		472	43	51.6864		472	40	38.8986		472	44	44.2686		472	28	29.3854		472	25	26.9133		472	31
473	23	19.1505		473	23	20.279		473	35	25.827		473	21	22.1944		473	37	36.4815		473	43	43.3542		473	52	53.5921		473	61	51.691		473	47	38.9846		473	54	44.4407		473	26	29.3219		473	40	26.9169		473	36
474	15	19.1137		474	32	20.2113		474	46	25.824		474	25	22.1684		474	31	36.5418		474	39	43.2868		474	67	53.6263		474	44	51.6528		474	42	38.9119		474	51	44.4781		474	34	29.3476		474	22	26.8528		474	37
475	18	19.0613		475	16	20.1672		475	23	25.7732		475	26	22.124		475	34	36.5349		475	39	43.2308		475	58	53.6012		475	50	51.7106		475	46	38.9637		475	40	44.3654		475	28	29.3636		475	36	26.9177		475	34
476	18	19.0698		476	16	20.1635		476	20	25.8169		476	30	22.1803		476	31	36.512		476	40	43.2035		476	54	53.6994		476	50	51.7505		476	47	38.893		476	39	44.4566		476	31	29.2722		476	34	26.9636		476	48
477	18	19.0341		477	25	20.0529		477	17	25.8816		477	15	22.2515		477	28	36.5321		477	35	43.2993		477	52	53.9448		477	43	51.9432		477	48	38.9451		477	44	44.5255		477	23	29.2615		477	30	26.8774		477	40
478	12	19.0268		478	22	20.0726		478	33	25.9984		478	20	22.2641		478	78	36.602		478	47	43.4095		478	54	53.954		478	60	51.9642		478	41	38.8914		478	31	44.355		478	32	29.3034		478	27	26.8743		478	37
479	20	18.9795		479	25	20.0856		479	27	25.9429		479	12	22.2606		479	35	36.6919		479	48	43.5011		479	45	54.1457		479	42	51.8567		479	50	38.9381		479	43	44.5572		479	28	29.2276		479	25	26.9742		479	35
480	10	19.0038		480	36	20.1338		480	29	26.0122		480	29	22.3015		480	42	36.7133		480	40	43.4389		480	56	54.1791		480	51	51.8999		480	41	38.9477		480	55	44.7056		480	23	29.2764		480	21	26.9569		480	27
481	16	19.1323		481	26	20.1204		481	16	25.9105		481	28	22.3432		481	39	36.7259		481	47	43.5898		481	37	54.1813		481	56	51.8206		481	30	39.0429		481	43	44.7145		481	34	29.2318		481	19	27.132		481	45
482	18	19.127		482	15	20.1525		482	29	25.943		482	16	22.2447		482	62	36.6398		482	40	43.7843		482	51	54.1879		482	51	51.868		482	42	39.0824		482	42	44.6837		482	43	29.2942		482	20	27.1144		482	37
483	22	19.137		483	23	20.2351		483	32	25.957		483	24	22.266		483	25	36.7344		483	46	43.7816		483	48	54.2589		483	62	52		483	45	39.1583		483	40	44.7302		483	19	29.1882		483	16	27.078		483	37
484	20	19.2082		484	23	20.2721		484	23	25.9181		484	16	22.1977		484	40	36.7394		484	53	43.7133		484	68	54.1722		484	46	52.0073		484	41	39.14		484	49	44.7012		484	25	29.1934		484	29	27.1015		484	41
485	16	19.2938		485	24	20.1992		485	32	25.8381		485	30	22.1681		485	32	36.7773		485	40	43.847		485	55	54.2191		485	47	52.1626		485	43	39.2488		485	45	44.639		485	27	29.1945		485	39	27.0666		485	41
486	26	19.2494		486	21	20.1412		486	21	25.7782		486	21	22.1736		486	40	36.7366		486	47	43.8358		486	62	54.3689		486	53	52.1308		486	35	39.2666		486	35	44.5463		486	28	29.3184		486	27	27.1021		486	34
487	21	19.2983		487	16	20.2324		487	34	25.7878		487	24	22.1172		487	38	36.7824		487	40	43.8761		487	40	54.3618		487	66	52.2503		487	27	39.2399		487	47	44.4633		487	26	29.3953		487	20	27.1328		487	35
488	11	19.316		488	21	20.2578		488	19	25.841		488	29	22.1345		488	33	36.7965		488	57	43.9242		488	41	54.4683		488	45	52.3935		488	34	39.2783		488	32	44.3223		488	22	29.4129		488	22	27.1345		488	16
489	13	19.3425		489	19	20.3362		489	35	25.8697		489	28	22.1806		489	31	36.8415		489	37	43.9769		489	41	54.5161		489	43	52.2481		489	49	39.2623		489	51	44.3067		489	27	29.3681		489	24	27.1999		489	30
490	16	19.3022		490	29	20.409		490	34	25.8019		490	24	22.1734		490	45	36.9769		490	48	43.9614		490	66	54.4754		490	51	52.3634		490	44	39.2185		490	48	44.3161		490	24	29.383		490	30	27.0918		490	40
491	17	19.3454		491	20	20.551		491	25	25.7191		491	21	22.1796		491	34	37.0361		491	46	44.037		491	51	54.5989		491	60	52.4072		491	32	39.3543		491	46	44.3529		491	36	29.3419		491	32	27.0836		491	28
492	13	19.3304		492	15	20.5583		492	35	25.758		492	14	22.1974		492	36	36.998		492	51	44.1556		492	46	54.5358		492	58	52.4712		492	38	39.4077		492	47	44.3426		492	24	29.4147		492	23	27.0012		492	33
493	16	19.3477		493	22	20.5127		493	29	25.8012		493	18	22.2122		493	40	37.0371		493	51	44.2277		493	62	54.5039		493	48	52.5909		493	41	39.3932		493	41	44.4466		493	22	29.4828		493	22	27.0273		493	39
494	18	19.3225		494	18	20.5866		494	23	25.8061		494	20	22.2179		494	41	37.1748		494	42	44.2292		494	66	54.6387		494	42	52.5933		494	23	39.4472		494	35	44.3756		494	44	29.4384		494	28	27.1234		494	40
495	24	19.4081		495	18	20.6096		495	24	25.7646		495	32	22.2523		495	43	37.2246		495	41	44.2507		495	64	54.632		495	48	52.4593		495	45	39.5342		495	49	44.537		495	23	29.4453		495	37	27.0489		495	41
496	15	19.4468		496	26	20.599		496	20	25.6991		496	25	22.3388		496	35	37.1498		496	44	44.415		496	67	54.6156		496	50	52.392		496	36	39.5511		496	54	44.6208		496	32	29.4044		496	31	26.9786		496	27
497	18	19.4841		497	21	20.5533		497	21	25.7896		497	23	22.3125		497	34	37.2579		497	36	44.3551		497	69	54.6476		497	53	52.4903		497	42	39.6915		497	51	44.5976		497	26	29.5009		497	38	26.9511		497	30
498	21	19.5062		498	14	20.552		498	26	25.777		498	30	22.315		498	40	37.2961		498	47	44.4564		498	48	54.7699		498	52	52.4998		498	52	39.7502		498	48	44.5777		498	34	29.4915		498	43	27.0579		498	37
499	29	19.4837		499	17	20.4981		499	20	25.8019		499	25	22.2725		499	29	37.3951		499	50	44.5158		499	49	54.8133		499	56	52.5132		499	42	39.6971		499	30	44.5978		499	34	29.4143		499	18	27.0847		499	24
500	20	19.3518		500	12	20.5192		500	29	25.7358		500	26	22.2813		500	43	37.4111		500	48	44.5366		500	48	54.8357		500	60	52.5128		500	39	39.8232		500	49	44.7238		500	35	29.4699		500	30	27.1485		500	34
501	28	19.3645		501	20	20.5462		501	59	25.8465		501	34	22.2601		501	34	37.4337		501	43	44.4372		501	64	54.9212		501	39	52.5839		501	37	39.89		501	54	44.7895		501	22	29.3919		501	35	27.2786		501	34
502	12	19.3562		502	13	20.5087		502	20	25.814		502	30	22.2331		502	34	37.598		502	33	44.3417		502	69	54.8791		502	43	52.6181		502	33	39.9268		502	50	44.7563		502	38	29.3823		502	32	27.2529		502	36
503	19	19.3276		503	16	20.5127		503	24	25.805		503	23	22.2077		503	44	37.642		503	42	44.4462		503	65	54.9878		503	57	52.7703		503	48	40.0522		503	43	44.7383		503	33	29.425		503	30	27.2785		503	37
504	24	19.3671		504	26	20.4941		504	24	25.8953		504	17	22.2298		504	27	37.4919		504	49	44.4031		504	80	54.9382		504	46	52.9721		504	26	40.0664		504	50	44.9375		504	26	29.3887		504	23	27.2108		504	34
505	15	19.2948		505	22	20.5725		505	30	25.9326		505	22	22.2611		505	31	37.605		505	31	44.3474		505	44	55.0759		505	47	53.1132		505	27	40.0162		505	23	44.863		505	27	29.5202		505	26	27.3142		505	32
506	8	19.3204		506	32	20.5649		506	32	25.8923		506	25	22.2423		506	34	37.6385		506	59	44.3424		506	56	55.0487		506	67	53.0827		506	40	39.915		506	43	44.9456		506	26	29.4879		506	24	27.3091		506	44
507	18	19.3989		507	17	20.5705		507	16	25.8536		507	14	22.1953		507	30	37.6646		507	54	44.344		507	53	55.1566		507	66	53.1638		507	33	39.9547		507	45	44.9949		507	31	29.6113		507	25	27.3281		507	38
508	19	19.3203		508	22	20.6435		508	23	25.7785		508	22	22.0956		508	28	37.6812		508	41	44.4487		508	62	54.9708		508	48	53.1172		508	29	40.0043		508	66	45.0109		508	29	29.6073		508	24	27.3401		508	35
509	26	19.3696		509	22	20.663		509	20	25.7089		509	22	22.1613		509	32	37.7059		509	45	44.5708		509	45	54.8927		509	62	53.146		509	33	40.0783		509	63	44.8998		509	25	29.5042		509	20	27.3299		509	38
510	14	19.3962		510	12	20.6445		510	22	25.7868		510	28	22.1456		510	42	37.814		510	40	44.6153		510	48	54.8454		510	57	53.271		510	40	40.2681		510	38	44.8947		510	22	29.4971		510	33	27.3625		510	32
511	20	19.3244		511	20	20.7385		511	20	25.7284		511	18	22.2064		511	37	37.8595		511	42	44.5136		511	47	54.7997		511	51	53.2681		511	40	40.367		511	51	44.844		511	18	29.4758		511	26	27.371		511	23
512	19	19.3268		512	20	20.8518		512	25	25.7299		512	27	22.0162		512	43	37.8188		512	39	44.5357		512	50	54.8509		512	49	53.467		512	39	40.3993		512	42	44.9271		512	36	29.4522		512	23	27.43		512	43
513	25	19.3199		513	28	20.8783		513	23	25.7045		513	19	21.9622		513	40	37.8298		513	34	44.5764		513	48	54.8065		513	42	53.4944		513	36	40.4249		513	36	44.8538		513	27	29.5009		513	36	27.5093		513	38
514	19	19.3865		514	26	20.8293		514	21	25.7006		514	23	21.9308		514	48	37.7747		514	48	44.5647		514	47	54.7682		514	49	53.6434		514	34	40.4256		514	37	44.9467		514	32	29.4355		514	21	27.4706		514	25
515	14	19.3611		515	32	20.8743		515	15	25.7014		515	23	21.9508		515	40	37.8828		515	39	44.4843		515	48	54.7666		515	40	53.7423		515	42	40.454		515	46	44.8774		515	36	29.4406		515	18	27.4547		515	33
516	20	19.333		516	23	20.9705		516	31	25.687		516	21	22.1907		516	31	37.8544		516	53	44.6762		516	44	54.831		516	57	53.7527		516	45	40.5058		516	48	45.0497		516	31	29.3985		516	22	27.4606		516	38
517	16	19.2964		517	15	21.0023		517	29	25.6122		517	24	22.2841		517	29	37.9823		517	49	44.7792		517	54	54.8935		517	57	53.6567		517	38	40.5182		517	38	44.9409		517	39	29.3854		517	24	27.4289		517	39
518	18	19.2899		518	27	21.0136		518	21	25.5658		518	22	22.2823		518	34	38.2048		518	40	44.6429		518	55	54.8452		518	51	53.7207		518	41	40.5363		518	46	45.0615		518	22	29.3864		518	30	27.4706		518	43
519	27	19.305		519	21	21.0382		519	21	25.4448		519	29	22.3265		519	40	38.2453		519	62	44.6353		519	51	54.659		519	48	53.7081		519	37	40.5624		519	41	45.024		519	39	29.3214		519	25	27.5248		519	31
520	18	19.3505		520	20	21.1119		520	24	25.4425		520	23	22.3097		520	36	38.2193		520	45	44.6376		520	58	54.5904		520	61	53.6624		520	40	40.5785		520	38	44.9548		520	36	29.1405		520	26	27.5978		520	25
521	16	19.3005		521	35	21.0727		521	18	25.3764		521	25	22.1963		521	27	38.2093		521	58	44.7177		521	55	54.6626		521	47	53.595		521	28	40.7142		521	40	45.0878		521	26	29.1343		521	28	27.5881		521	34
522	18	19.2575		522	22	21.0341		522	20	25.4496		522	25	22.2326		522	43	38.1897		522	43	44.8282		522	60	54.607		522	43	53.6936		522	34	40.6812		522	39	45.0164		522	32	29.1548		522	27	27.5935		522	49
523	19	19.2959		523	21	21.095		523	16	25.3426		523	23	22.1362		523	43	38.2465		523	44	44.9303		523	56	54.4995		523	65	53.6503		523	60	40.6434		523	44	44.9983		523	30	29.1894		523	36	27.6523		523	35
524	24	19.3636		524	19	21.0972		524	32	25.2487		524	29	22.0774		524	26	38.3295		524	36	45.0271		524	61	54.5083		524	59	53.7463		524	38	40.6097		524	52	45.0725		524	39	29.2806		524	32	27.6984		524	27
525	17	19.3575		525	15	21.1208		525	24	25.2451		525	15	22.0895		525	41	38.2845		525	49	45.0317		525	62	54.4698		525	68	53.7023		525	48	40.7494		525	53	45.2745		525	30	29.3633		525	20	27.7287		525	24
526	29	19.4193		526	19	21.1994		526	27	25.2115		526	26	22.1137		526	37	38.4055		526	44	45.063		526	59	54.3065		526	52	53.7646		526	58	40.7174		526	49	45.3225		526	26	29.3689		526	29	27.7058		526	29
527	22	19.4752		527	23	21.1183		527	35	25.2121		527	28	22.0981		527	40	38.3228		527	57	45.1813		527	65	54.3432		527	48	53.7357		527	38	40.6772		527	50	45.3427		527	23	29.4633		527	25	27.7524		527	31
528	16	19.5913		528	26	21.0976		528	15	25.2116		528	24	22.107		528	37	38.3483		528	42	45.1689		528	50	54.3215		528	85	53.8196		528	44	40.5755		528	40	45.4328		528	23	29.4832		528	20	27.7861		528	53
529	25	19.6611		529	13	21.0896		529	25	25.2777		529	15	22.0746		529	30	38.5456		529	42	45.1213		529	56	54.3911		529	61	53.888		529	41	40.6056		529	30	45.485		529	37	29.503		529	29	27.8427		529	35
530	16	19.6589		530	17	21.2326		530	24	25.3137		530	21	22.058		530	47	38.5373		530	47	45.1949		530	50	54.2885		530	58	54.1047		530	45	40.7259		530	56	45.5026		530	22	29.5354		530	21	27.975		530	34
531	26	19.6628		531	13	21.2297		531	30	25.3111		531	14	22.103		531	30	38.5554		531	39	45.1192		531	41	54.3677		531	53	54.2331		531	42	40.6381		531	45	45.5938		531	41	29.4839		531	30	27.8048		531	34
532	22	19.6842		532	23	21.324		532	26	25.2391		532	17	22.112		532	42	38.6402		532	47	45.1241		532	55	54.5057		532	52	54.2817		532	46	40.5293		532	46	45.7222		532	26	29.5441		532	18	27.7496		532	38
533	30	19.6709		533	22	21.3055		533	21	25.2024		533	18	22.1299		533	27	38.6826		533	51	45.163		533	53	54.5465		533	50	54.2612		533	50	40.557		533	52	45.7836		533	29	29.5375		533	32	27.7929		533	33
534	24	19.6742		534	21	21.3395		534	31	25.2256		534	16	22.1417		534	42	38.6529		534	48	45.2826		534	56	54.6322		534	64	54.2493		534	55	40.518		534	54	45.8433		534	30	29.509		534	38	27.7909		534	34
535	18	19.7594		535	20	21.3301		535	26	25.186		535	18	22.1117		535	37	38.6834		535	46	45.4286		535	59	54.6426		535	55	54.2666		535	72	40.7058		535	47	46.0274		535	27	29.5431		535	32	27.914		535	28
536	17	19.838		536	12	21.3707		536	26	25.1491		536	19	22.1592		536	41	38.8033		536	55	45.5403		536	59	54.7491		536	50	54.2289		536	51	40.6296		536	39	46.1054		536	30	29.4616		536	14	27.746		536	29
537	26	19.895		537	13	21.3577		537	29	25.127		537	16	22.238		537	39	38.8148		537	57	45.4684		537	53	54.8465		537	46	54.0564		537	42	40.7178		537	46	46.2735		537	27	29.4431		537	22	27.6775		537	44
538	14	19.9221		538	21	21.3379		538	20	25.1574		538	34	22.2726		538	43	38.8238		538	35	45.5766		538	73	54.8879		538	43	54.0268		538	28	40.7988		538	55	46.2388		538	28	29.5002		538	30	27.713		538	38
539	15	19.8516		539	13	21.3759		539	34	25.2178		539	15	22.2166		539	46	38.7971		539	50	45.664		539	63	54.9247		539	61	54.0921		539	45	40.8116		539	47	46.3662		539	21	29.4529		539	37	27.7134		539	29
540	30	19.9235		540	27	21.3393		540	27	25.0772		540	21	22.116		540	47	38.9446		540	44	45.7974		540	59	55.0213		540	56	54.1829		540	42	40.9146		540	42	46.2786		540	35	29.4601		540	32	27.7561		540	30
541	26	20.0032		541	22	21.2278		541	28	25.0572		541	17	22.2153		541	48	38.7642		541	42	45.7561		541	62	54.9155		541	57	54.1107		541	39	40.9387		541	55	46.4603		541	31	29.5203		541	36	27.7439		541	37
542	16	19.993		542	23	21.2552		542	21	24.9421		542	27	22.1461		542	43	38.8331		542	35	45.7165		542	68	54.9481		542	39	54.1475		542	36	41.0291		542	59	46.4905		542	32	29.5435		542	26	27.831		542	34
543	11	20.0352		543	26	21.2519		543	34	24.8206		543	22	22.1639		543	43	38.985		543	37	45.7151		543	46	54.973		543	63	54.1582		543	37	41.1484		543	53	46.3723		543	34	29.604		543	30	27.7987		543	30
544	14	19.9733		544	18	21.2778		544	45	24.7574		544	24	22.2733		544	33	39.0658		544	51	45.724		544	58	55.0659		544	63	54.1819		544	40	41.2203		544	49	46.468		544	22	29.6778		544	25	27.6942		544	37
545	35	19.9637		545	14	21.2416		545	25	24.79		545	28	22.3013		545	36	39.1846		545	40	45.8473		545	46	55.1306		545	59	54.2645		545	35	41.1485		545	40	46.5761		545	23	29.6244		545	37	27.7986		545	32
546	22	19.8365		546	19	21.2418		546	16	24.688		546	32	22.2675		546	36	39.1918		546	46	45.9255		546	45	55.1492		546	46	54.2212		546	36	41.2252		546	41	46.7817		546	25	29.601		546	21	27.8284		546	39
547	22	19.8089		547	29	21.2179		547	27	24.6503		547	19	22.2469		547	30	39.1896		547	51	45.9305		547	55	55.2386		547	42	54.2202		547	47	41.3361		547	61	46.869		547	31	29.6889		547	25	27.823		547	41
548	14	19.9713		548	29	21.171		548	25	24.6011		548	15	22.1776		548	41	39.3885		548	49	46.0498		548	55	55.4464		548	48	54.3345		548	33	41.3483		548	37	46.8774		548	30	29.6345		548	34	27.8967		548	31
549	26	20.0247		549	26	21.2082		549	33	24.6488		549	22	22.2161		549	37	39.4481		549	43	46.1404		549	44	55.6083		549	55	54.3242		549	43	41.4293		549	45	47.0069		549	31	29.7001		549	29	27.9651		549	31
550	15	20.0708		550	27	21.1546		550	30	24.6234		550	30	22.2788		550	30	39.4943		550	50	46.3045		550	65	55.6877		550	58	54.4603		550	44	41.467		550	36	47.1614		550	37	29.6906		550	31	27.9731		550	52
551	14	20.0395		551	14	21.0906		551	19	24.6357		551	22	22.1915		551	36	39.5191		551	45	46.2941		551	46	55.8611		551	50	54.4979		551	27	41.5858		551	43	47.2878		551	39	29.628		551	22	27.9589		551	28
552	22	20.0059		552	29	21.107		552	20	24.5435		552	19	22.1593		552	38	39.6095		552	34	46.4078		552	57	55.8364		552	49	54.5461		552	39	41.5782		552	44	47.3375		552	30	29.7898		552	27	28.0416		552	45
553	20	19.999		553	21	21.0854		553	32	24.5262		553	21	22.2445		553	37	39.6808		553	47	46.4189		553	63	55.9176		553	67	54.4818		553	30	41.5218		553	52	47.3792		553	20	29.8542		553	25	28.0461		553	35
554	11	20.1295		554	12	21.1073		554	33	24.4913		554	20	22.1062		554	44	39.6238		554	43	46.5366		554	51	55.8494		554	54	54.5531		554	44	41.6171		554	45	47.3483		554	30	29.8523		554	29	28.159		554	33
555	19	20.0788		555	24	21.1004		555	17	24.4391		555	16	22.1017		555	37	39.6414		555	47	46.6662		555	52	55.9801		555	41	54.5697		555	39	41.6212		555	39	47.4461		555	25	29.9106		555	29	28.0907		555	39
556	16	20.0641		556	20	21.1405		556	22	24.5147		556	27	22.0688		556	47	39.6723		556	50	46.7179		556	61	56.079		556	39	54.6231		556	48	41.5809		556	50	47.3967		556	37	29.8203		556	31	28.0664		556	33
557	25	20.1048		557	18	21.0668		557	21	24.5679		557	26	22.0595		557	47	39.7597		557	46	46.7393		557	45	56.0375		557	69	54.72		557	47	41.6801		557	51	47.5578		557	29	29.9566		557	27	27.9461		557	38
558	20	20.1875		558	13	21.0799		558	28	24.4487		558	24	21.893		558	47	39.7147		558	55	46.6779		558	49	56.3142		558	55	54.7584		558	41	41.7495		558	54	47.6786		558	33	30.0863		558	34	27.9321		558	51
559	17	20.1074		559	17	21.0988		559	22	24.4789		559	19	21.8987		559	50	39.7766		559	32	46.6808		559	48	56.3239		559	48	54.8338		559	43	41.658		559	56	47.7862		559	23	30.1554		559	28	27.9865		559	39
560	26	20.1105		560	19	21.0334		560	27	24.4772		560	21	21.9103		560	35	39.8289		560	42	46.6931		560	67	56.3377		560	49	54.7511		560	38	41.6539		560	43	47.8917		560	26	30.1429		560	20	28.0391		560	27
561	17	20.1663		561	20	21.0242		561	17	24.4777		561	25	21.8742		561	29	39.8293		561	44	46.6102		561	54	56.324		561	58	54.7444		561	40	41.8139		561	53	48.0555		561	26	30.0212		561	34	28.0824		561	42
562	26	20.1692		562	25	21.0634		562	19	24.5187		562	17	21.8665		562	39	39.9865		562	41	46.5557		562	43	56.3154		562	40	54.6869		562	44	41.9434		562	44	48.12		562	26	30.0573		562	21	28.1498		562	42
563	23	20.2087		563	22	20.972		563	15	24.5494		563	28	21.755		563	41	40.0982		563	66	46.5664		563	68	56.3657		563	60	54.7912		563	32	41.8719		563	54	48.1652		563	29	30.0019		563	25	28.1503		563	38
564	16	20.2338		564	23	21.0451		564	23	24.4863		564	14	21.8625		564	51	40.2343		564	46	46.6043		564	63	56.3698		564	57	54.8415		564	36	41.8325		564	33	48.2186		564	28	30.0623		564	27	28.174		564	39
565	13	20.209		565	21	21.0981		565	26	24.4867		565	18	21.7425		565	52	40.2539		565	55	46.656		565	36	56.4398		565	60	54.9167		565	38	41.8071		565	48	48.2768		565	39	29.9201		565	24	28.0598		565	22
566	27	20.2981		566	23	21.0481		566	25	24.4932		566	24	21.7948		566	35	40.2084		566	54	46.6232		566	70	56.3437		566	49	55.0669		566	45	41.8872		566	36	48.2087		566	27	29.9506		566	44	28.1029		566	35
567	22	20.3346		567	18	21.0123		567	19	24.3788		567	32	21.8464		567	40	40.145		567	60	46.7231		567	49	56.4524		567	51	55.2158		567	41	41.948		567	54	48.3182		567	15	29.995		567	26	28.0923		567	40
568	30	20.3944		568	21	20.9818		568	31	24.3097		568	19	21.7506		568	37	40.1513		568	37	46.8375		568	55	56.562		568	57	55.3046		568	39	41.9175		568	31	48.3067		568	39	30.0174		568	24	28.1261		568	33
569	20	20.3736		569	20	20.8747		569	22	24.3095		569	24	21.7383		569	32	40.1103		569	46	46.7102		569	67	56.5549		569	57	55.379		569	51	41.9002		569	46	48.3942		569	49	30.0326		569	26	28.1139		569	34
570	19	20.3539		570	34	20.832		570	17	24.3303		570	14	21.7307		570	47	40.2247		570	53	46.5599		570	59	56.6223		570	62	55.6538		570	41	41.8773		570	55	48.4219		570	42	30.1349		570	23	28.0663		570	47
571	18	20.3505		571	15	20.8562		571	32	24.2003		571	31	21.683		571	41	40.0967		571	44	46.6482		571	59	56.6131		571	53	55.7308		571	44	41.9175		571	44	48.4836		571	29	30.0866		571	27	28.1475		571	35
572	22	20.3653		572	21	20.8485		572	24	24.182		572	21	21.4723		572	26	40.2651		572	36	46.6637		572	52	56.7516		572	64	55.8882		572	42	42.0036		572	43	48.6298		572	36	30.1789		572	25	28.1739		572	27
573	14	20.2911		573	32	20.8448		573	21	24.1938		573	18	21.4501		573	38	40.3855		573	50	46.583		573	53	56.8171		573	62	55.9309		573	37	42.0591		573	40	48.7045		573	36	30.2091		573	20	28.1904		573	42
574	21	20.2913		574	27	20.8187		574	22	24.1566		574	22	21.4348		574	43	40.4999		574	53	46.5671		574	64	56.8887		574	64	56.1267		574	47	42.1097		574	43	48.8461		574	28	30.2001		574	37	28.2686		574	43
575	25	20.2776		575	25	20.8193		575	24	24.2834		575	18	21.442		575	39	40.5882		575	47	46.5729		575	54	57.0133		575	50	56.0022		575	38	42.0762		575	58	48.9155		575	25	30.3089		575	23	28.1863		575	27
576	23	20.2706		576	28	20.8065		576	20	24.1762		576	15	21.4361		576	46	40.5486		576	56	46.5325		576	49	57.0959		576	54	56.0352		576	45	42.1447		576	48	48.9258		576	34	30.29		576	33	28.2776		576	28
577	22	20.2419		577	35	20.7968		577	19	24.0993		577	20	21.5361		577	35	40.6784		577	51	46.5865		577	39	57.1923		577	58	56.0962		577	35	42.2685		577	40	48.8974		577	31	30.1705		577	31	28.4001		577	27
578	19	20.2654		578	23	20.8514		578	18	23.9834		578	21	21.4562		578	38	40.683		578	35	46.5467		578	68	57.183		578	46	56.0939		578	51	42.3876		578	64	48.9354		578	29	30.0629		578	33	28.4045		578	34
579	19	20.2053		579	20	20.8384		579	26	24.039		579	19	21.4272		579	30	41.0952		579	43	46.7186		579	45	57.2551		579	74	56.1658		579	48	42.4201		579	31	48.9607		579	40	30.1127		579	32	28.4253		579	30
580	16	20.2191		580	13	20.8265		580	17	24.0575		580	21	21.329		580	44	41.0824		580	64	46.827		580	53	57.2054		580	53	56.126		580	39	42.5238		580	40	49.0824		580	17	30.1538		580	25	28.4817		580	32
581	14	20.1351		581	22	20.7992		581	36	24.0611		581	19	21.3647		581	35	41.3007		581	43	46.7921		581	58	57.1861		581	60	56.144		581	33	42.6301		581	54	49.0423		581	34	30.1177		581	16	28.5186		581	33
582	20	20.1021		582	21	20.8161		582	18	23.9374		582	33	21.4753		582	50	41.3832		582	33	46.8027		582	50	57.1563		582	60	56.171		582	38	42.6078		582	60	49.0887		582	33	30.1706		582	33	28.5273		582	31
583	22	20.1422		583	9	20.7948		583	18	23.9473		583	17	21.3977		583	39	41.6864		583	47	46.7691		583	54	57.26		583	54	56.1994		583	41	42.7326		583	46	49.0889		583	40	30.3372		583	37	28.4939		583	31
584	18	20.1085		584	23	20.7943		584	31	23.9592		584	30	21.4015		584	39	41.6264		584	64	46.7731		584	61	57.1523		584	62	56.2386		584	52	42.8355		584	50	49.1094		584	27	30.3371		584	21	28.4847		584	45
585	11	20.1509		585	27	20.7874		585	36	23.9053		585	24	21.3446		585	52	41.7373		585	35	46.8179		585	56	57.2282		585	43	56.1699		585	32	42.9317		585	47	49.2392		585	23	30.2882		585	40	28.5379		585	36
586	19	20.1688		586	24	20.8184		586	37	23.9054		586	16	21.3193		586	64	41.7292		586	50	46.7754		586	43	57.2485		586	67	56.1608		586	45	43.0863		586	61	49.3071		586	19	30.2468		586	26	28.6151		586	32
587	11	20.2166		587	16	20.7611		587	23	23.8762		587	25	21.1951		587	35	41.8484		587	48	46.9245		587	63	57.0829		587	52	56.2106		587	46	43.0249		587	57	49.2453		587	22	30.2572		587	34	28.6052		587	41
588	21	20.2001		588	22	20.7116		588	20	23.9071		588	19	21.215		588	44	41.974		588	49	46.8335		588	51	57.0775		588	54	56.36		588	37	42.9778		588	63	49.2428		588	33	30.2582		588	24	28.5857		588	38
589	20	20.1679		589	16	20.7567		589	19	23.8199		589	17	21.3095		589	43	42.0014		589	38	46.9763		589	58	57.0274		589	73	56.3317		589	45	42.9802		589	44	49.1136		589	22	30.1896		589	20	28.5479		589	39
590	22	19.8775		590	21	20.7327		590	35	23.861		590	21	21.2944		590	35	41.94		590	38	47.0784		590	61	56.9929		590	48	56.3081		590	54	43.0668		590	44	49.0546		590	40	30.1863		590	35	28.5085		590	37
591	22	19.8751		591	13	20.7988		591	25	23.906		591	18	21.3263		591	36	41.9367		591	42	47.1821		591	50	57.0696		591	50	56.3784		591	31	43.2153		591	46	49.0829		591	32	30.0999		591	38	28.536		591	49
592	21	19.835		592	19	20.7399		592	14	23.8711		592	14	21.182		592	50	41.9611		592	40	47.1373		592	63	57.0518		592	57	56.5294		592	45	43.2709		592	46	49.127		592	32	30.1491		592	27	28.528		592	37
593	26	19.7652		593	24	20.6661		593	21	23.8845		593	18	21.1069		593	45	42.1177		593	42	47.1638		593	64	57.0024		593	60	56.5486		593	40	43.3522		593	33	49.2003		593	27	30.116		593	25	28.4912		593	25
594	22	19.6812		594	17	20.6009		594	22	23.88		594	18	21.1109		594	36	42.0819		594	43	47.2237		594	53	57.1161		594	58	56.5401		594	51	43.483		594	55	49.2631		594	31	30.0795		594	32	28.4305		594	35
595	12	19.7241		595	23	20.5958		595	25	23.8397		595	18	21.1269		595	45	42.1561		595	48	47.3047		595	57	57.2685		595	66	56.5794		595	38	43.4004		595	40	49.1657		595	30	30.2146		595	48	28.4435		595	35
596	15	19.7739		596	29	20.5737		596	26	23.8292		596	15	21.2392		596	52	42.3364		596	41	47.3658		596	56	57.2838		596	67	56.5912		596	58	43.5164		596	55	49.1737		596	25	30.1418		596	32	28.5685		596	33
597	17	19.6909		597	24	20.5601		597	19	23.7656		597	20	21.2484		597	46	42.4332		597	50	47.3138		597	50	57.4388		597	56	56.5577		597	34	43.5274		597	54	49.296		597	20	30.1582		597	29	28.5245		597	31
598	19	19.6978		598	22	20.6358		598	28	23.7452		598	20	21.2948		598	47	42.3672		598	38	47.298		598	38	57.532		598	60	56.6429		598	45	43.6268		598	58	49.3532		598	30	30.1368		598	25	28.6406		598	35
599	22	19.7269		599	24	20.5299		599	20	23.6659		599	23	21.3637		599	38	42.5342		599	37	47.2447		599	55	57.5308		599	50	56.6016		599	47	43.7796		599	50	49.492		599	34	30.2112		599	31	28.6879		599	26
600	36	19.8686		600	23	20.4608		600	27	23.6397		600	18	21.4184		600	43	42.5786		600	52	47.3065		600	60	57.658		600	53	56.5794		600	40	43.7576		600	45	49.504		600	23	30.1975		600	22	28.6481		600	29
601	21	19.8694		601	13	20.397		601	12	23.6067		601	23	21.4292		601	43	42.6531		601	49	47.3182		601	58	57.6014		601	54	56.6512		601	40	43.6959		601	42	49.5775		601	40	30.1734		601	22	28.6592		601	29
602	24	19.9981		602	18	20.3972		602	27	23.9166		602	26	21.4889		602	35	42.7433		602	52	47.2579		602	53	57.6956		602	60	56.5951		602	45	43.7549		602	52	49.6816		602	29	30.0842		602	33	28.7467		602	36
603	26	20.0051		603	18	20.2984		603	26	23.8944		603	23	21.5095		603	40	42.8598		603	41	47.2256		603	63	57.8318		603	44	56.5931		603	33	43.7225		603	53	49.7498		603	29	30.1817		603	24	28.7838		603	32
604	18	19.9442		604	25	20.2568		604	23	23.8715		604	26	21.5182		604	58	42.9975		604	57	47.2412		604	66	57.9649		604	45	56.5761		604	52	43.7675		604	38	49.787		604	39	30.1698		604	28	28.8151		604	50
605	27	19.9176		605	13	20.2742		605	14	23.8201		605	17	21.431		605	41	43.1236		605	54	47.3152		605	47	58.2304		605	49	56.4803		605	50	43.7232		605	62	49.8604		605	25	30.2386		605	27	28.8303		605	50
606	21	19.9369		606	14	20.2189		606	26	23.8094		606	30	21.4341		606	48	43.1825		606	44	47.1788		606	61	58.2794		606	63	56.5972		606	56	43.7393		606	40	49.6402		606	30	30.2437		606	35	28.8432		606	39
607	16	19.8629		607	23	20.2278		607	31	23.9207		607	21	21.446		607	40	43.1872		607	52	47.348		607	53	58.3103		607	52	56.7273		607	39	43.8028		607	64	49.6042		607	22	30.2245		607	28	28.8396		607	38
608	26	19.8103		608	14	20.187		608	27	23.8589		608	30	21.4707		608	44	43.2053		608	35	47.4523		608	83	58.451		608	63	56.8186		608	34	43.7679		608	45	49.5838		608	29	30.278		608	31	28.8417		608	38
609	21	19.7747		609	18	20.0225		609	25	23.8477		609	18	21.4844		609	47	43.2774		609	34	47.4521		609	62	58.4214		609	60	56.8592		609	35	43.7007		609	64	49.6958		609	33	30.2927		609	29	28.8563		609	30
610	16	19.8531		610	21	20.0191		610	17	23.7693		610	23	21.5197		610	40	43.1902		610	44	47.4584		610	68	58.3437		610	47	56.9519		610	29	43.6828		610	51	49.8534		610	32	30.2098		610	24	28.8155		610	31
611	26	19.8486		611	17	19.9395		611	24	23.7724		611	22	21.5412		611	34	43.2551		611	65	47.4121		611	62	58.3969		611	62	56.9957		611	39	43.7082		611	54	49.6659		611	32	30.1844		611	28	28.7979		611	33
612	20	19.9234		612	22	19.9177		612	27	23.7874		612	37	21.5046		612	47	43.4154		612	50	47.4238		612	57	58.3424		612	45	56.9817		612	45	43.7118		612	46	49.8084		612	25	30.0217		612	22	28.8409		612	34
613	18	19.8786		613	18	19.8665		613	30	23.7927		613	28	21.5288		613	45	43.5794		613	54	47.4685		613	66	58.4261		613	60	57.07		613	44	43.8108		613	58	49.8149		613	27	30.0465		613	22	28.8507		613	39
614	17	19.9549		614	23	19.914		614	17	23.7535		614	22	21.5386		614	53	43.6459		614	42	47.3229		614	56	58.4158		614	54	57.1283		614	59	43.8606		614	50	49.7883		614	28	30.0272		614	38	28.8832		614	36
615	16	20.0009		615	11	19.9556		615	23	23.7142		615	20	21.5696		615	33	43.7891		615	59	47.4071		615	65	58.3293		615	55	57.165		615	46	43.8251		615	58	49.7574		615	24	30.0446		615	26	28.7766		615	24
616	22	20.0358		616	18	20.0661		616	24	23.6427		616	16	21.6075		616	48	43.8668		616	42	47.3839		616	68	58.2503		616	61	57.1656		616	44	43.8707		616	47	49.7986		616	31	30.0347		616	32	28.6986		616	36
617	21	20.0603		617	22	20.001		617	27	23.6097		617	13	21.6514		617	36	43.8179		617	39	47.3697		617	60	58.1845		617	60	57.3673		617	39	43.9464		617	61	49.8759		617	29	29.9695		617	28	28.7135		617	30
618	24	20.0028		618	22	19.9446		618	24	23.6767		618	30	21.6793		618	26	43.812		618	61	47.3531		618	64	58.177		618	51	57.3658		618	47	43.9911		618	38	49.8316		618	28	30.0059		618	27	28.6804		618	38
619	15	19.9903		619	13	20.0365		619	34	23.6314		619	15	21.6924		619	40	43.8114		619	53	47.2278		619	64	58.2361		619	60	57.4164		619	44	44.0412		619	58	49.8456		619	38	29.9538		619	19	28.7065		619	16
620	24	20.0756		620	13	19.9439		620	19	23.5856		620	24	21.7733		620	52	43.8926		620	54	47.3898		620	70	58.1683		620	55	57.4184		620	39	43.972		620	70	49.7994		620	47	29.985		620	21	28.6726		620	43
621	22	20.1083		621	23	19.9719		621	21	23.5694		621	30	21.7736		621	45	43.8993		621	49	47.3975		621	49	58.2209		621	74	57.4725		621	44	43.9931		621	54	49.7804		621	33	29.9842		621	31	28.6239		621	26
622	25	20.0869		622	25	20.1271		622	18	23.5731		622	21	21.7177		622	43	43.8669		622	40	47.5921		622	69	58.2513		622	49	57.4373		622	50	43.8853		622	62	49.8522		622	38	29.9556		622	28	28.5913		622	31
623	15	20.0723		623	21	20.0618		623	27	23.5576		623	32	21.653		623	51	44.0107		623	44	47.5195		623	65	58.3487		623	67	57.3688		623	55	43.8493		623	55	49.8357		623	37	30.0377		623	29	28.5891		623	37
624	18	20.1016		624	19	20.0513		624	27	23.472		624	24	21.7322		624	42	44.0366		624	49	47.4645		624	55	58.3644		624	43	57.3698		624	55	44.046		624	57	49.8383		624	28	30.0588		624	28	28.5677		624	37
625	22	20.1893		625	18	20.0119		625	27	23.4769		625	14	21.8043		625	45	43.8206		625	58	47.4092		625	62	58.4559		625	58	57.4646		625	37	43.9487		625	36	49.922		625	19	30.1992		625	23	28.6611		625	38
626	18	20.1206		626	24	19.979		626	21	23.4544		626	20	21.7647		626	27	43.8542		626	53	47.4935		626	79	58.5269		626	65	57.6353		626	50	44.0409		626	43	49.9404		626	30	30.1911		626	32	28.5595		626	41
627	20	20.2401		627	30	19.9598		627	18	23.5059		627	17	21.7489		627	56	43.8164		627	32	47.568		627	68	58.658		627	69	57.6355		627	48	44.2113		627	46	49.9904		627	22	30.1827		627	31	28.526		627	35
628	12	20.2782		628	21	20.0072		628	24	23.6319		628	12	21.8188		628	50	43.8778		628	52	47.6067		628	58	58.8546		628	50	57.6483		628	51	44.1835		628	41	50.0184		628	32	30.1202		628	28	28.5009		628	41
629	13	20.3143		629	17	20.0478		629	15	23.5986		629	22	21.8387		629	28	43.9753		629	59	47.6546		629	67	58.8044		629	59	57.8598		629	42	44.2096		629	55	49.9349		629	26	30.1581		629	26	28.546		629	37
630	11	20.3933		630	21	19.9837		630	22	23.6213		630	26	21.8208		630	40	43.9868		630	46	47.6474		630	78	58.8436		630	40	57.9086		630	44	44.2008		630	55	49.8762		630	25	30.2091		630	23	28.499		630	46
631	26	20.3891		631	21	19.904		631	17	23.4892		631	20	21.8823		631	42	44.1748		631	56	47.6478		631	56	58.9389		631	61	57.9897		631	51	44.312		631	63	49.8686		631	32	30.2137		631	48	28.3574		631	45
632	20	20.4299		632	16	19.8167		632	26	23.5322		632	23	21.7349		632	62	44.1448		632	47	47.5961		632	52	58.8268		632	54	58.0623		632	61	44.3995		632	51	49.9077		632	27	30.314		632	35	28.4102		632	38
633	28	20.3994		633	19	19.7608		633	20	23.5241		633	22	21.7441		633	49	44.2184		633	43	47.6185		633	61	58.774		633	60	57.9935		633	46	44.4866		633	46	49.8203		633	31	30.2302		633	30	28.319		633	46
634	19	20.5137		634	23	19.7963		634	25	23.3842		634	23	21.7216		634	51	44.1857		634	44	47.6503		634	56	58.811		634	66	57.9493		634	52	44.6417		634	51	49.797		634	33	30.1926		634	26	28.3537		634	28
635	16	20.5628		635	22	19.8234		635	32	23.463		635	30	21.7268		635	45	44.3063		635	51	47.6259		635	61	58.8754		635	53	58.1004		635	42	44.7994		635	35	49.8743		635	35	30.2587		635	21	28.4499		635	31
636	17	20.5747		636	12	19.8418		636	25	23.4823		636	20	21.6998		636	39	44.2852		636	42	47.7139		636	54	58.8298		636	62	58.177		636	60	45.1135		636	52	49.8927		636	40	30.2697		636	42	28.481		636	40
637	18	20.556		637	25	19.7102		637	23	23.5088		637	20	21.6943		637	36	44.3036		637	66	47.7511		637	53	58.8699		637	72	58.2576		637	37	45.2402		637	42	49.8277		637	37	30.2501		637	41	28.4049		637	32
638	18	20.642		638	21	19.6445		638	22	23.405		638	18	21.6719		638	50	44.353		638	37	47.8972		638	52	58.9385		638	66	58.2149		638	29	45.3165		638	54	49.8285		638	25	30.2378		638	20	28.3177		638	29
639	25	20.6009		639	15	19.5427		639	17	23.4009		639	25	21.69		639	50	44.4109		639	37	47.8046		639	55	58.9666		639	47	58.2122		639	38	45.2491		639	43	49.9341		639	37	30.1588		639	24	28.2331		639	45
640	18	20.5949		640	27	19.4649		640	34	23.5007		640	30	21.739		640	43	44.5886		640	33	47.8902		640	60	59.0838		640	52	58.2091		640	51	45.3444		640	67	49.9432		640	34	30.0797		640	26	28.3093		640	36
641	15	20.701		641	24	19.514		641	25	23.5128		641	10	21.747		641	76	44.7507		641	54	47.901		641	62	59.0625		641	71	58.2833		641	45	45.5121		641	37	49.8703		641	26	30.0832		641	24	28.3938		641	29
642	21	20.7721		642	16	19.5415		642	34	23.5267		642	20	21.7605		642	36	44.8842		642	57	47.794		642	58	59.1641		642	65	58.2767		642	41	45.6372		642	52	50.0282		642	32	30.067		642	16	28.464		642	26
643	19	20.754		643	22	19.6127		643	30	23.4965		643	20	21.7302		643	28	44.887		643	50	47.6809		643	61	59.2549		643	64	58.2671		643	38	45.6538		643	65	50.1059		643	25	30.1256		643	39	28.4603		643	36
644	25	20.7183		644	16	19.6175		644	24	23.5867		644	20	21.7622		644	41	44.9533		644	59	47.6621		644	57	59.2133		644	51	58.3222		644	38	45.7482		644	59	50.165		644	24	30.1692		644	35	28.5151		644	21
645	22	20.6794		645	20	19.623		645	20	23.7204		645	16	21.7649		645	43	44.8725		645	41	47.6659		645	61	59.3116		645	62	58.4693		645	52	45.7796		645	51	50.1667		645	36	30.1584		645	24	28.5232		645	36
646	34	20.7847		646	21	19.5883		646	29	23.6958		646	22	21.8077		646	45	44.9551		646	47	47.5538		646	54	59.3752		646	60	58.4843		646	41	45.6556		646	40	50.1744		646	32	30.1427		646	26	28.5841		646	28
647	26	20.819		647	17	19.6322		647	38	23.6123		647	20	21.8772		647	45	45.0192		647	54	47.6648		647	52	59.3063		647	59	58.5057		647	33	45.5934		647	54	50.1703		647	24	30.0577		647	37	28.5918		647	37
648	17	20.9195		648	27	19.6614		648	23	23.67		648	18	21.9323		648	36	44.9032		648	47	47.7734		648	49	59.3399		648	65	58.4249		648	49	45.8056		648	59	50.2718		648	35	30.0843		648	30	28.5153		648	47
649	20	20.8833		649	20	19.7679		649	23	23.7196		649	15	21.8804		649	49	44.858		649	45	47.8882		649	46	59.3437		649	57	58.3203		649	44	45.7969		649	48	50.1809		649	28	30.0733		649	26	28.4727		649	41
650	17	20.9296		650	19	19.8304		650	26	23.793		650	25	21.9533		650	44	44.89		650	38	47.8309		650	60	59.3805		650	50	58.3432		650	47	45.7295		650	31	50.1997		650	29	30.0848		650	27	28.464		650	47
651	18	20.9021		651	22	19.9304		651	22	23.818		651	37	22.0192		651	50	44.8386		651	47	47.8144		651	58	59.4666		651	57	58.3528		651	35	45.8141		651	45	50.1186		651	36	30.1784		651	34	28.4793		651	29
652	23	20.8652		652	17	19.8289		652	30	23.8067		652	22	21.9839		652	34	44.8455		652	41	47.8448		652	65	59.3456		652	48	58.3187		652	54	45.8336		652	48	50.0943		652	21	30.2439		652	21	28.4638		652	35
653	14	20.8804		653	22	19.864		653	24	23.8081		653	12	21.9431		653	40	44.9109		653	58	47.7974		653	59	59.4104		653	74	58.32		653	55	45.8108		653	54	50.0978		653	25	30.2367		653	23	28.4541		653	30
654	8	20.9107		654	15	19.9371		654	19	23.9647		654	36	21.9697		654	51	44.8718		654	42	47.8585		654	64	59.367		654	51	58.5793		654	45	45.7998		654	61	50.1745		654	35	30.1677		654	19	28.4653		654	36
655	23	20.8203		655	27	19.9235		655	26	24.0769		655	15	21.9514		655	47	44.8812		655	36	47.8514		655	49	59.2623		655	59	58.5397		655	40	45.7723		655	50	50.03		655	25	30.1129		655	31	28.5117		655	33
656	19	20.8768		656	17	19.996		656	21	24.0395		656	14	21.9177		656	41	44.9806		656	45	47.9757		656	54	59.3211		656	57	58.4247		656	39	45.667		656	63	50.0271		656	41	30.0806		656	32	28.5129		656	52
657	9	20.7835		657	21	20.0074		657	16	24.0234		657	14	21.9519		657	38	45.05		657	51	47.9946		657	70	59.3571		657	52	58.3125		657	46	45.7513		657	45	50.0661		657	26	30.1305		657	39	28.5227		657	40
658	16	20.8193		658	16	19.8566		658	32	24.007		658	38	21.9599		658	60	45.2329		658	52	48.0657		658	51	59.3395		658	64	58.4895		658	38	45.8807		658	39	50.1054		658	21	30.1872		658	34	28.5036		658	46
659	28	20.8484		659	17	19.8257		659	20	24.0653		659	16	22.0294		659	41	45.3929		659	46	48.1882		659	59	59.3175		659	50	58.5398		659	47	45.8975		659	41	50.1538		659	26	30.2124		659	26	28.5675		659	33
660	21	20.8826		660	20	19.7337		660	18	24.1296		660	20	22.0091		660	42	45.4738		660	60	48.0197		660	55	59.3067		660	69	58.4471		660	48	46.0313		660	49	50.1982		660	34	30.1983		660	21	28.6306		660	30
661	17	20.9603		661	15	19.7459		661	13	24.1771		661	15	22.0408		661	51	45.4753		661	52	47.9335		661	76	59.3274		661	63	58.493		661	36	45.9841		661	39	50.1695		661	45	30.1804		661	27	28.5857		661	40
662	18	20.992		662	11	19.7345		662	17	24.1778		662	25	22.1676		662	35	45.4736		662	56	47.8863		662	64	59.3805		662	68	58.4993		662	37	45.9674		662	49	50.1212		662	27	30.1525		662	29	28.5932		662	26
663	18	21.0672		663	21	19.761		663	14	24.1163		663	26	22.1433		663	41	45.6086		663	44	47.8541		663	57	59.3682		663	66	58.3845		663	55	46.0255		663	41	50.1274		663	32	30.0641		663	26	28.5416		663	42
664	20	21.1422		664	19	19.7298		664	20	24.0313		664	22	22.2601		664	44	45.6664		664	48	47.9897		664	61	59.4515		664	63	58.3954		664	53	46.1081		664	43	50.1422		664	21	30.043		664	34	28.5616		664	21
665	27	21.1407		665	17	19.723		665	17	24.1217		665	31	22.2551		665	50	45.7863		665	45	47.9666		665	56	59.6112		665	60	58.5465		665	44	46.0578		665	50	50.0375		665	44	29.9192		665	42	28.5788		665	35
666	15	21.1207		666	25	19.6447		666	21	24.1063		666	17	22.2762		666	54	45.8601		666	49	48.1019		666	66	59.5187		666	51	58.5688		666	50	46.036		666	60	49.9915		666	29	29.9344		666	24	28.5857		666	31
667	17	21.1819		667	17	19.6512		667	24	24.1584		667	16	22.2382		667	63	45.9209		667	44	48.2306		667	47	59.56		667	50	58.6475		667	44	45.9937		667	41	49.9733		667	26	29.8996		667	30	28.7127		667	28
668	20	21.185		668	20	19.6721		668	32	24.1191		668	34	22.3677		668	46	46.0014		668	42	48.3331		668	45	59.5512		668	58	58.609		668	45	46.0129		668	56	50.0636		668	33	29.7939		668	27	28.6708		668	39
669	23	21.2872		669	22	19.6692		669	19	24.2136		669	19	22.3999		669	48	45.9992		669	73	48.2883		669	59	59.606		669	57	58.5492		669	49	45.9866		669	52	49.9129		669	28	29.8799		669	28	28.5483		669	48
670	24	21.3008		670	18	19.6737		670	18	24.2033		670	17	22.475		670	42	46.0245		670	67	48.3383		670	60	59.7275		670	41	58.4931		670	54	46.0954		670	48	49.8721		670	20	30.0295		670	41	28.5022		670	33
671	23	21.3209		671	20	19.7919		671	27	24.1611		671	21	22.4287		671	68	46.1742		671	40	48.4627		671	54	59.8484		671	50	58.5299		671	50	46.0131		671	45	49.9737		671	35	30.1827		671	22	28.5211		671	34
672	27	21.3173		672	11	19.7325		672	24	24.2378		672	41	22.5243		672	43	46.1686		672	41	48.5185		672	56	59.9222		672	53	58.4717		672	41	46.0815		672	35	49.9114		672	21	30.1211		672	24	28.4783		672	42
673	21	21.3503		673	17	19.7107		673	19	24.2407		673	22	22.51		673	49	46.0879		673	48	48.4228		673	58	60.014		673	50	58.506		673	44	46.1625		673	45	49.7399		673	26	30.2099		673	26	28.4867		673	39
674	26	21.3658		674	22	19.7601		674	33	24.1768		674	21	22.4956		674	40	46.1163		674	54	48.4835		674	52	59.9967		674	47	58.6243		674	52	46.1145		674	46	49.5868		674	29	30.2259		674	33	28.4027		674	36
675	20	21.4223		675	28	19.8431		675	23	24.1287		675	22	22.5325		675	37	46.2257		675	47	48.6338		675	60	59.9892		675	73	58.6771		675	59	46.2732		675	53	49.5678		675	21	30.199		675	37	28.4464		675	38
676	22	21.4926		676	14	19.9267		676	32	24.1478		676	25	22.5526		676	57	46.3029		676	53	48.7078		676	57	60.0641		676	58	58.6705		676	50	46.2937		676	50	49.4937		676	32	30.1928		676	28	28.3577		676	38
677	25	21.5258		677	13	19.9529		677	25	24.0916		677	15	22.4665		677	31	46.4234		677	41	48.8124		677	51	60.0445		677	54	58.6984		677	44	46.1602		677	54	49.522		677	49	30.2084		677	22	28.3093		677	36
678	18	21.5372		678	13	20.0304		678	27	24.0712		678	24	22.4332		678	44	46.3651		678	48	48.9258		678	63	59.9438		678	55	58.6891		678	46	46.1339		678	50	49.481		678	40	30.2834		678	34	28.3168		678	31
679	23	21.5992		679	19	20.1042		679	20	23.982		679	22	22.474		679	40	46.5487		679	31	48.8286		679	54	60.0347		679	62	58.5104		679	51	46.3065		679	38	49.6712		679	28	30.2601		679	29	28.3775		679	29
680	21	21.5334		680	22	20.1035		680	19	23.9465		680	23	22.4029		680	55	46.4362		680	40	48.834		680	61	59.9385		680	59	58.4387		680	51	46.3963		680	36	49.5683		680	25	30.4015		680	22	28.3875		680	39
681	24	21.4688		681	36	19.9629		681	23	23.9106		681	22	22.4074		681	31	46.4297		681	51	48.9039		681	68	59.7609		681	60	58.5155		681	42	46.4902		681	70	49.5489		681	30	30.3163		681	20	28.4337		681	55
682	23	21.4616		682	21	20.0031		682	27	23.9946		682	11	22.3745		682	46	46.446		682	52	48.9625		682	50	59.729		682	64	58.59		682	48	46.4877		682	47	49.4934		682	29	30.3994		682	21	28.3554		682	40
683	15	21.4231		683	15	20.0653		683	22	23.909		683	24	22.4999		683	40	46.5733		683	51	48.8825		683	45	59.6381		683	59	58.6869		683	40	46.5094		683	52	49.4474		683	23	30.4298		683	27	28.3653		683	40
684	29	21.4887		684	20	20.0343		684	25	23.8667		684	21	22.411		684	52	46.6912		684	52	48.905		684	70	59.6424		684	69	58.6572		684	46	46.462		684	47	49.3715		684	21	30.5288		684	19	28.4012		684	32
685	17	21.5433		685	21	20.0464		685	25	23.965		685	21	22.4887		685	44	46.6941		685	54	49.0726		685	66	59.6685		685	68	58.7335		685	43	46.6525		685	41	49.3656		685	33	30.5016		685	23	28.2976		685	37
686	16	21.4814		686	17	20.157		686	27	24.0434		686	31	22.5383		686	52	46.8469		686	53	49.0318		686	61	59.6576		686	61	58.7319		686	37	46.5926		686	45	49.4705		686	34	30.5157		686	30	28.3899		686	25
687	22	21.4616		687	26	20.2088		687	20	24.1053		687	36	22.4905		687	43	47.0789		687	34	49.1299		687	94	59.4667		687	59	58.7525		687	58	46.5613		687	52	49.6264		687	28	30.4275		687	30	28.4157		687	24
688	26	21.358		688	20	20.157		688	25	24.1469		688	20	22.6051		688	40	47.0816		688	59	49.2118		688	51	59.5221		688	59	58.6593		688	48	46.4894		688	56	49.82		688	27	30.4089		688	24	28.449		688	39
689	18	21.3793		689	12	20.2026		689	26	24.1268		689	15	22.6205		689	48	47.223		689	45	49.2196		689	57	59.4505		689	62	58.7517		689	48	46.4343		689	58	49.8609		689	32	30.4177		689	28	28.394		689	35
690	55	21.3332		690	19	20.2171		690	25	24.0391		690	29	22.5822		690	58	47.2806		690	30	49.1825		690	54	59.482		690	59	58.9408		690	52	46.4823		690	68	49.7884		690	28	30.3069		690	30	28.3299		690	36
691	20	21.3108		691	17	20.2815		691	24	24.1183		691	19	22.6027		691	65	47.3862		691	40	49.1494		691	64	59.4841		691	54	58.7976		691	39	46.4234		691	54	49.6961		691	36	30.3251		691	27	28.3777		691	35
692	26	21.2752		692	25	20.2685		692	26	24.0893		692	40	22.6357		692	51	47.3818		692	58	49.1214		692	62	59.3752		692	52	58.7377		692	39	46.3234		692	50	49.804		692	30	30.3096		692	34	28.4875		692	26
693	26	21.3142		693	22	20.283		693	30	24.0588		693	24	22.5977		693	35	47.4308		693	54	49.0771		693	61	59.409		693	68	58.6292		693	41	46.4214		693	47	49.8336		693	29	30.2593		693	29	28.4351		693	31
694	31	21.3456		694	28	20.3493		694	27	24.0037		694	17	22.6087		694	65	47.5122		694	50	49.0972		694	55	59.4746		694	62	58.6677		694	37	46.434		694	42	49.7328		694	27	30.247		694	31	28.3403		694	28
695	16	21.421		695	16	20.3768		695	26	24.0298		695	17	22.6091		695	52	47.4591		695	38	49.0994		695	54	59.4283		695	49	58.7372		695	47	46.4549		695	57	49.8096		695	26	30.1977		695	27	28.4326		695	28
696	21	21.2928		696	18	20.4398		696	23	24.04		696	16	22.5777		696	40	47.4819		696	39	49.0793		696	71	59.3533		696	58	58.9186		696	42	46.4466		696	57	49.8028		696	33	30.1362		696	21	28.6242		696	40
697	30	21.216		697	25	20.5627		697	26	24.0947		697	23	22.5364		697	43	47.6411		697	57	49.0301		697	56	59.3539		697	66	58.984		697	47	46.6388		697	47	49.804		697	30	30.09		697	38	28.6845		697	34
698	21	21.1606		698	8	20.6193		698	21	24.0511		698	16	22.5448		698	64	47.8285		698	44	49.0703		698	67	59.4021		698	53	59.0229		698	41	46.547		698	53	49.847		698	29	29.9528		698	24	28.6788		698	31
699	21	21.1488		699	25	20.6395		699	34	24.1114		699	20	22.4637		699	39	47.8733		699	60	48.9397		699	59	59.2628		699	69	59.0853		699	44	46.4205		699	39	49.8583		699	24	29.9201		699	39	28.7461		699	34
700	14	21.1439		700	23	20.7051		700	21	24.0015		700	17	22.5315		700	44	47.9252		700	48	48.9475		700	42	59.1433		700	71	59.1314		700	58	46.5061		700	37	49.9838		700	36	30.0064		700	26	28.8033		700	33
701	24	21.1808		701	17	20.7343		701	31	24.0497		701	24	22.4709		701	54	47.9968		701	53	48.8808		701	65	59.1306		701	63	59.2028		701	61	46.6097		701	47	50.082		701	39	29.9994		701	31	28.7915		701	26
702	15	21.192		702	16	20.7539		702	16	23.9686		702	26	22.4483		702	43	48.0817		702	58	48.9151		702	61	59.1188		702	59	59.176		702	43	46.5893		702	48	50.1294		702	35	30.0879		702	26	28.667		702	41
703	15	21.1526		703	22	20.7116		703	22	24.0049		703	28	22.472		703	39	48.0231		703	44	48.9729		703	61	59.1998		703	55	59.3276		703	51	46.6128		703	49	50.0579		703	26	30.0435		703	30	28.7233		703	37
704	31	21.1616		704	17	20.7213		704	26	24.0266		704	23	22.4961		704	46	47.9871		704	46	48.8898		704	58	59.3125		704	71	59.2519		704	56	46.4933		704	46	50.1468		704	36	30.0218		704	29	28.6611		704	36
705	32	21.1346		705	19	20.7394		705	30	24.0185		705	30	22.5571		705	30	48.1121		705	45	49.0314		705	56	59.3361		705	71	59.0854		705	46	46.6335		705	48	50.1139		705	18	30.0762		705	24	28.71		705	30
706	17	21.1684		706	25	20.6762		706	31	23.9632		706	23	22.5198		706	42	48.0267		706	55	49.0858		706	49	59.3057		706	43	59.0601		706	38	46.7502		706	60	50.2157		706	27	29.9834		706	27	28.72		706	39
707	22	21.2248		707	27	20.6701		707	17	23.9949		707	25	22.5799		707	52	48.0582		707	42	48.9942		707	63	59.2363		707	61	59.139		707	44	46.7513		707	55	50.1917		707	29	29.8927		707	27	28.7685		707	36
708	29	21.1384		708	19	20.7217		708	24	24.0572		708	12	22.3482		708	46	48.055		708	46	48.9891		708	45	59.0593		708	66	59.187		708	50	46.7262		708	55	50.3108		708	24	29.8396		708	27	28.7665		708	33
709	28	21.2239		709	41	20.6607		709	24	24.0691		709	21	22.3927		709	36	48.1629		709	47	48.9318		709	77	59.2106		709	55	59.3003		709	50	46.6534		709	59	50.2987		709	27	29.7927		709	24	28.8316		709	38
710	20	21.1543		710	20	20.6364		710	30	24.0891		710	18	22.4222		710	61	48.3499		710	50	48.862		710	67	59.1607		710	62	59.3402		710	47	46.5192		710	51	50.5039		710	36	29.7847		710	27	28.8808		710	30
711	19	21.1448		711	20	20.715		711	21	24.0258		711	26	22.4714		711	51	48.3702		711	52	48.9506		711	52	59.2784		711	64	59.1735		711	48	46.4046		711	73	50.5178		711	25	29.8295		711	37	28.8977		711	26
712	14	21.2307		712	20	20.6363		712	17	24.0066		712	24	22.4897		712	33	48.329		712	46	49.0409		712	65	59.2353		712	66	59.1823		712	51	46.3535		712	42	50.5427		712	39	29.8222		712	22	28.8835		712	21
713	29	21.1028		713	24	20.5684		713	23	23.9967		713	25	22.5565		713	38	48.4284		713	38	49.1716		713	49	59.261		713	50	59.1827		713	37	46.3832		713	51	50.5328		713	32	29.7993		713	23	28.8533		713	34
714	19	21.0675		714	19	20.555		714	27	23.9396		714	19	22.6063		714	48	48.5271		714	58	49.2057		714	59	59.3611		714	46	59.1743		714	40	46.4113		714	49	50.6223		714	29	29.7886		714	33	28.8276		714	36
715	17	21.0464		715	18	20.5793		715	25	23.8706		715	20	22.5984		715	46	48.6637		715	41	49.1961		715	68	59.3712		715	55	59.2626		715	49	46.5741		715	50	50.6331		715	29	29.8052		715	37	28.8774		715	34
716	13	21.0305		716	15	20.5422		716	23	23.8242		716	19	22.6128		716	47	48.6935		716	46	49.285		716	68	59.4629		716	50	59.39		716	46	46.3924		716	49	50.7806		716	37	29.7446		716	30	28.8767		716	29
717	20	21.0579		717	30	20.4886		717	34	23.8601		717	16	22.617		717	55	48.751		717	59	49.1984		717	62	59.5274		717	39	59.4622		717	45	46.3004		717	46	50.7874		717	40	29.7571		717	21	28.9133		717	37
718	27	21.0336		718	21	20.5469		718	19	23.8956		718	21	22.5433		718	47	48.8211		718	56	49.1851		718	64	59.4916		718	66	59.5274		718	42	46.313		718	52	50.9093		718	35	29.7389		718	29	28.7968		718	34
719	23	21.0773		719	13	20.5166		719	26	23.9235		719	21	22.5825		719	51	48.7931		719	62	49.3212		719	56	59.541		719	53	59.5605		719	44	46.2806		719	52	50.8753		719	30	29.7124		719	27	28.7806		719	42
720	19	21.0379		720	32	20.4569		720	26	24.0705		720	19	22.5843		720	46	48.8401		720	46	49.4226		720	69	59.5494		720	56	59.6356		720	56	46.2072		720	55	50.9323		720	36	29.7249		720	30	28.7182		720	45
721	17	21.1088		721	15	20.3879		721	25	24.0231		721	24	22.5845		721	52	48.946		721	50	49.4012		721	60	59.7104		721	62	59.672		721	47	46.1503		721	48	51.0948		721	38	29.8616		721	33	28.6604		721	27
722	22	21.0758		722	13	20.299		722	16	23.939		722	34	22.6326		722	48	48.9713		722	38	49.553		722	60	59.6982		722	60	59.9024		722	52	46.16		722	37	51.1456		722	32	29.8237		722	33	28.7351		722	33
723	23	21.1266		723	30	20.2976		723	20	23.8998		723	36	22.594		723	40	48.9677		723	59	49.5803		723	56	59.6299		723	60	59.7981		723	48	46.2516		723	47	51.2477		723	23	29.8716		723	28	28.7635		723	33
724	18	21.1017		724	22	20.2916		724	25	23.9344		724	15	22.6925		724	56	49.0335		724	58	49.5673		724	63	59.7838		724	73	59.9627		724	43	46.3451		724	49	51.2245		724	29	29.9661		724	40	28.7763		724	33
725	15	21.0966		725	24	20.3956		725	29	24.0281		725	22	22.7549		725	72	49.1358		725	50	49.5919		725	58	59.7946		725	55	59.9368		725	61	46.3987		725	46	51.4157		725	22	29.9341		725	21	28.7305		725	39
726	29	21.1058		726	19	20.4936		726	25	24.0031		726	23	22.6965		726	54	49.1395		726	44	49.6357		726	62	59.8866		726	54	59.8862		726	46	46.386		726	56	51.4179		726	33	29.7969		726	35	28.7287		726	39
727	16	21.0628		727	21	20.5223		727	18	23.9579		727	31	22.6162		727	60	49.0148		727	40	49.7503		727	51	60.0573		727	61	59.9223		727	46	46.425		727	48	51.4464		727	29	29.7206		727	35	28.7774		727	35
728	20	21.0278		728	16	20.6275		728	16	23.9046		728	22	22.6037		728	50	49.1649		728	58	49.6461		728	48	60.1014		728	55	60.0958		728	53	46.5536		728	52	51.5761		728	33	29.7252		728	30	28.7825		728	28
729	14	20.9546		729	20	20.6154		729	17	23.8593		729	25	22.5725		729	42	49.2353		729	42	49.712		729	66	60.0543		729	66	60.0453		729	52	46.5857		729	57	51.7064		729	19	29.7927		729	15	28.7592		729	36
730	17	20.9587		730	21	20.5888		730	19	23.7915		730	21	22.6125		730	46	49.1907		730	49	49.8548		730	60	60.2115		730	65	60.0765		730	54	46.5749		730	43	51.7676		730	31	29.7029		730	36	28.7798		730	29
731	19	20.8756		731	27	20.5268		731	39	23.8033		731	16	22.6815		731	39	49.0763		731	53	49.8502		731	46	60.3885		731	58	59.956		731	42	46.579		731	62	51.8044		731	22	29.6139		731	41	28.7458		731	36
732	23	20.9471		732	24	20.5854		732	22	23.7676		732	37	22.7046		732	51	49.0609		732	52	49.9812		732	64	60.3038		732	54	59.9975		732	42	46.7316		732	45	51.8942		732	28	29.6516		732	24	28.879		732	34
733	29	20.9795		733	30	20.5749		733	25	23.7901		733	19	22.7339		733	49	49.2569		733	50	50.0522		733	70	60.3615		733	72	60.067		733	46	46.9152		733	63	51.9166		733	38	29.5994		733	31	28.9863		733	35
734	18	20.9901		734	17	20.5052		734	38	23.7451		734	24	22.7696		734	48	49.3144		734	53	50.0685		734	56	60.4398		734	67	60.0972		734	41	47.0609		734	61	51.9929		734	35	29.6505		734	28	28.9973		734	32
735	21	21.0305		735	17	20.5929		735	19	23.7667		735	18	22.7532		735	42	49.4112		735	58	50.1337		735	55	60.43		735	55	60.1599		735	46	47.1674		735	50	52.1276		735	22	29.5691		735	26	28.9569		735	26
736	20	20.9856		736	17	20.6494		736	22	23.7977		736	24	22.8578		736	56	49.3035		736	41	50.1315		736	73	60.4602		736	56	60.1273		736	43	47.2714		736	51	52.1536		736	26	29.5745		736	29	28.9082		736	25
737	23	21.0044		737	29	20.6139		737	21	23.7941		737	22	22.8287		737	55	49.3322		737	57	50.1519		737	62	60.4913		737	50	60.1919		737	48	47.4051		737	54	52.2583		737	33	29.5995		737	25	29.0394		737	36
738	18	20.9387		738	21	20.6301		738	42	23.8126		738	21	22.7344		738	49	49.2978		738	45	50.374		738	52	60.4767		738	62	60.334		738	46	47.3249		738	52	52.331		738	29	29.6516		738	34	29.2034		738	42
739	23	20.8729		739	34	20.6625		739	20	23.7928		739	34	22.6941		739	52	49.4258		739	55	50.3639		739	78	60.5415		739	53	60.457		739	51	47.2412		739	47	52.3886		739	39	29.593		739	42	29.1796		739	32
740	19	20.9262		740	23	20.6776		740	20	23.8071		740	11	22.6049		740	39	49.4657		740	46	50.2824		740	57	60.5005		740	71	60.4216		740	46	47.2561		740	52	52.4611		740	32	29.655		740	28	29.1602		740	36
741	19	20.9325		741	20	20.7364		741	25	23.8363		741	22	22.6849		741	42	49.4631		741	50	50.335		741	72	60.5728		741	56	60.4123		741	33	47.3798		741	58	52.7056		741	35	29.6092		741	22	29.1544		741	29
742	20	20.9049		742	18	20.782		742	26	23.8753		742	17	22.593		742	47	49.6917		742	64	50.3173		742	59	60.6827		742	68	60.5312		742	35	47.4056		742	40	52.7255		742	34	29.5446		742	28	29.0958		742	38
743	22	20.8969		743	13	20.6945		743	25	24.0038		743	33	22.6323		743	60	49.7521		743	58	50.3942		743	67	60.711		743	50	60.6603		743	46	47.3056		743	55	52.8321		743	25	29.6142		743	28	29.0706		743	29
744	19	20.7052		744	25	20.6472		744	22	24.001		744	20	22.676		744	52	49.555		744	47	50.4799		744	63	60.8217		744	65	60.7821		744	36	47.2872		744	52	53.0385		744	29	29.5637		744	24	29.1554		744	23
745	22	20.7626		745	17	20.6675		745	28	24.0299		745	26	22.6439		745	62	49.6896		745	58	50.4946		745	56	60.8792		745	53	60.7754		745	47	47.1776		745	56	53.1315		745	24	29.5996		745	25	29.0459		745	36
746	24	20.694		746	18	20.7001		746	30	23.9689		746	25	22.5598		746	43	49.6136		746	63	50.4751		746	48	60.9589		746	67	60.8423		746	63	47.1613		746	46	53.2064		746	25	29.6708		746	30	29.0158		746	49
747	21	20.7638		747	12	20.7027		747	29	23.9626		747	26	22.6091		747	45	49.6736		747	39	50.3895		747	64	60.8765		747	53	60.7857		747	56	47.1838		747	48	53.2281		747	36	29.6546		747	21	29.0072		747	37
748	12	20.8214		748	24	20.69		748	21	24.0441		748	15	22.5246		748	63	49.7252		748	44	50.4354		748	60	60.8772		748	62	60.7129		748	30	47.1999		748	54	53.3605		748	27	29.5364		748	36	29.0965		748	44
749	22	20.7374		749	14	20.7525		749	20	24.0471		749	25	22.5589		749	65	49.7		749	41	50.5407		749	64	60.9912		749	71	60.7576		749	45	47.2271		749	56	53.4958		749	31	29.6209		749	41	29.1639		749	35
750	23	20.7496		750	17	20.7784		750	25	24.0137		750	15	22.5003		750	51	49.7487		750	58	50.5028		750	48	60.9265		750	61	60.7899		750	63	47.1886		750	49	53.5517		750	29	29.6085		750	32	29.1846		750	42
751	22	20.6202		751	13	20.8029		751	29	24.0925		751	24	22.5088		751	55	49.8487		751	60	50.4198		751	62	60.9941		751	66	60.8194		751	44	47.2981		751	53	53.5874		751	24	29.5673		751	31	29.1817		751	26
752	22	20.6249		752	27	20.7394		752	23	24.0155		752	30	22.6401		752	53	49.954		752	49	50.4403		752	71	61.068		752	64	60.8387		752	35	47.3265		752	52	53.5806		752	30	29.5963		752	26	29.2538		752	30
753	23	20.599		753	24	20.7009		753	22	24.0757		753	28	22.6034		753	47	49.9224		753	48	50.3636		753	57	61.1279		753	58	60.8185		753	52	47.4257		753	49	53.6559		753	31	29.5509		753	30	29.2493		753	29
754	19	20.4624		754	11	20.7662		754	13	24.1291		754	21	22.5871		754	60	49.9969		754	46	50.5553		754	78	61.2476		754	41	60.8906		754	41	47.534		754	47	53.7979		754	29	29.4816		754	25	29.2554		754	38
755	26	20.3754		755	13	20.682		755	20	24.1573		755	26	22.7118		755	61	50.1345		755	51	50.5875		755	75	61.3365		755	68	60.8623		755	57	47.4947		755	70	53.9281		755	37	29.5257		755	24	29.1539		755	39
756	14	20.2875		756	13	20.8214		756	24	24.2277		756	24	22.6367		756	42	50.2182		756	37	50.5689		756	54	61.4507		756	65	60.8716		756	63	47.5136		756	45	53.9439		756	29	29.4958		756	30	29.2442		756	36
757	31	20.2684		757	17	20.8392		757	26	24.2442		757	26	22.6257		757	56	50.2977		757	54	50.5248		757	66	61.5047		757	62	60.9187		757	47	47.4107		757	50	54.1793		757	30	29.5578		757	31	29.2595		757	29
758	23	20.1494		758	37	20.8557		758	25	24.1766		758	29	22.6241		758	41	50.2023		758	43	50.6074		758	57	61.713		758	53	60.8027		758	40	47.4416		758	51	54.2579		758	21	29.4821		758	31	29.3957		758	32
759	19	20.1089		759	16	20.805		759	22	24.2878		759	19	22.7638		759	44	50.406		759	45	50.66		759	61	61.6516		759	56	60.8181		759	49	47.4173		759	53	54.2731		759	29	29.3846		759	27	29.3638		759	32
760	15	20.1426		760	28	20.8126		760	15	24.2137		760	26	22.7402		760	58	50.3493		760	61	50.6242		760	58	61.7739		760	68	60.7468		760	35	47.4427		760	56	54.3064		760	24	29.4267		760	21	29.3931		760	31
761	18	20.1248		761	16	20.8479		761	22	24.2059		761	21	22.7148		761	54	50.3223		761	60	50.7474		761	73	61.8391		761	50	60.9151		761	54	47.4388		761	53	54.3968		761	27	29.4531		761	27	29.3667		761	29
762	15	20.0906		762	20	20.8142		762	18	24.1637		762	12	22.6435		762	48	50.3999		762	57	50.8058		762	56	61.9289		762	64	61.0105		762	52	47.2719		762	66	54.4678		762	28	29.5445		762	34	29.3602		762	36
763	18	19.9812		763	20	20.7258		763	28	24.1611		763	24	22.7416		763	39	50.3124		763	52	50.8741		763	53	61.9074		763	62	61.0945		763	46	47.23		763	50	54.4691		763	36	29.5788		763	29	29.3902		763	29
764	15	19.9756		764	25	20.7478		764	27	24.1162		764	16	22.808		764	51	50.2242		764	55	50.8323		764	65	61.9043		764	65	61.2999		764	30	47.1973		764	59	54.4848		764	30	29.5689		764	23	29.4106		764	31
765	18	19.9235		765	23	20.7102		765	11	24.0609		765	18	22.8068		765	53	50.2623		765	57	50.9307		765	50	61.845		765	43	61.306		765	51	47.2012		765	54	54.3881		765	43	29.5219		765	25	29.4821		765	36
766	17	19.9835		766	31	20.6944		766	28	23.9822		766	18	22.9397		766	61	50.4019		766	45	50.893		766	56	61.8703		766	63	61.4336		766	49	47.1778		766	61	54.4354		766	36	29.5969		766	23	29.5496		766	33
767	20	19.9807		767	22	20.7162		767	18	23.8816		767	32	22.8997		767	46	50.4742		767	45	50.9594		767	72	61.9416		767	44	61.4393		767	59	47.1566		767	45	54.7349		767	31	29.4926		767	27	29.5008		767	30
768	23	19.9072		768	15	20.7082		768	24	23.7699		768	18	22.8063		768	48	50.5382		768	55	51.0005		768	58	61.8713		768	61	61.4636		768	47	47.0721		768	48	54.8487		768	28	29.5245		768	32	29.4535		768	30
769	18	19.8337		769	21	20.7427		769	18	23.8267		769	18	22.9596		769	56	50.5772		769	52	50.8911		769	55	61.8842		769	70	61.508		769	51	47.035		769	57	55.0244		769	26	29.6001		769	41	29.2778		769	32
770	20	19.7841		770	19	20.7541		770	23	23.8018		770	17	22.9553		770	47	50.6161		770	48	51.0714		770	58	62.0094		770	70	61.5521		770	45	47.001		770	57	55.0371		770	28	29.6159		770	33	29.3435		770	35
771	18	19.8244		771	18	20.7352		771	22	23.8177		771	23	22.846		771	45	50.6099		771	45	51.2673		771	50	62.2612		771	63	61.4367		771	61	47.01		771	47	55.074		771	21	29.6211		771	21	29.462		771	27
772	20	19.8483		772	23	20.7161		772	21	23.8315		772	21	22.8849		772	60	50.7864		772	45	51.1388		772	56	62.2817		772	67	61.3852		772	44	47.1404		772	58	55.1094		772	37	29.6768		772	33	29.4174		772	41
773	19	19.8794		773	24	20.5776		773	23	23.8674		773	26	23.0445		773	55	50.7951		773	57	51.0855		773	46	62.3208		773	66	61.4861		773	40	47.1487		773	72	54.9492		773	24	29.6644		773	24	29.4298		773	30
774	13	19.8586		774	26	20.5792		774	29	23.8047		774	23	23.1009		774	52	50.8193		774	50	51.1284		774	61	62.3278		774	53	61.4258		774	52	47.1039		774	67	54.9669		774	34	29.6711		774	31	29.4324		774	30
775	14	19.868		775	17	20.587		775	28	23.9064		775	20	23.1175		775	46	50.7772		775	41	51.3404		775	71	62.1936		775	64	61.2827		775	34	47.0202		775	52	54.8737		775	32	29.6915		775	31	29.436		775	35
776	16	19.8694		776	15	20.6338		776	21	23.8092		776	18	23.1178		776	46	50.7185		776	45	51.5013		776	50	62.1588		776	58	61.3603		776	43	47.0434		776	75	54.8018		776	26	29.5703		776	35	29.4957		776	25
777	19	19.8982		777	26	20.6128		777	27	23.8575		777	29	23.1261		777	47	50.8322		777	50	51.5988		777	57	62.1039		777	57	61.3828		777	71	47.1243		777	52	54.8756		777	32	29.5919		777	40	29.5051		777	30
778	21	19.8383		778	27	20.5511		778	21	23.8776		778	27	23.1174		778	60	50.7799		778	44	51.5387		778	57	62.0777		778	66	61.2949		778	47	47.1311		778	53	54.9865		778	21	29.6871		778	31	29.4468		778	29
779	11	19.8019		779	16	20.53		779	29	23.8837		779	18	23.1213		779	30	50.7614		779	56	51.6328		779	60	62.1753		779	77	61.2614		779	36	47.1459		779	46	55.0963		779	32	29.8336		779	26	29.4646		779	33
780	28	19.7434		780	23	20.4842		780	30	23.8165		780	31	23.1396		780	61	50.7491		780	50	51.3601		780	62	62.1516		780	92	61.3624		780	44	47.2365		780	52	54.9951		780	21	29.9123		780	32	29.448		780	31
781	25	19.7378		781	35	20.4689		781	21	23.7932		781	23	23.1858		781	61	50.8121		781	63	51.3397		781	81	62.1425		781	52	61.4618		781	34	47.3429		781	49	54.9719		781	28	29.9063		781	20	29.4019		781	28
782	15	19.7611		782	20	20.5472		782	24	23.8343		782	26	23.1711		782	49	50.7469		782	44	51.3334		782	67	62.1891		782	59	61.4715		782	40	47.3007		782	68	55.1437		782	22	29.9225		782	27	29.3753		782	33
783	25	19.7398		783	16	20.5251		783	29	23.8596		783	19	23.0139		783	49	50.6946		783	52	51.4033		783	67	62.1316		783	56	61.5506		783	41	47.3857		783	74	55.272		783	28	29.9465		783	32	29.3375		783	31
784	13	19.6509		784	16	20.4947		784	23	23.7602		784	32	23.0568		784	39	50.7015		784	52	51.4		784	58	62.0323		784	67	61.6736		784	53	47.4451		784	65	55.3741		784	26	29.9027		784	33	29.2987		784	35
785	10	19.6821		785	24	20.5359		785	17	23.8182		785	23	23.0387		785	54	50.8176		785	50	51.4436		785	62	62.0532		785	61	61.7673		785	32	47.5521		785	60	55.4511		785	30	29.8787		785	36	29.2364		785	34
786	18	19.646		786	15	20.5382		786	25	23.8014		786	21	22.9978		786	47	50.9008		786	49	51.5258		786	62	62.1744		786	52	61.924		786	45	47.5888		786	42	55.3765		786	20	29.8988		786	29	29.1938		786	31
787	20	19.5559		787	20	20.5459		787	29	23.8087		787	26	23.0046		787	49	50.9305		787	45	51.5286		787	73	62.2857		787	73	62.0575		787	54	47.5261		787	49	55.4186		787	29	29.9221		787	24	29.2612		787	30
788	23	19.4597		788	26	20.6407		788	18	23.8228		788	13	23.1642		788	51	51.0255		788	45	51.4414		788	60	62.58		788	74	62.1731		788	61	47.6145		788	40	55.5685		788	22	29.9466		788	31	29.341		788	37
789	16	19.4563		789	19	20.6008		789	23	23.8424		789	20	23.0503		789	41	50.9887		789	56	51.562		789	65	62.557		789	51	62.2197		789	50	47.6032		789	67	55.6572		789	29	29.9916		789	33	29.3357		789	46
790	24	19.3431		790	17	20.5297		790	31	23.7529		790	25	22.9746		790	51	51.0539		790	51	51.52		790	58	62.401		790	57	62.2382		790	44	47.7484		790	64	55.7554		790	34	29.941		790	30	29.3651		790	44
791	23	19.566		791	15	20.5521		791	25	23.7347		791	21	23.0476		791	36	51.2809		791	50	51.3784		791	65	62.4472		791	77	62.361		791	68	47.8546		791	67	55.8964		791	35	29.9673		791	30	29.3786		791	30
792	25	19.578		792	17	20.4905		792	30	23.7543		792	16	23.0014		792	51	51.4348		792	53	51.2929		792	69	62.5498		792	68	62.3398		792	51	47.8403		792	42	55.9602		792	32	30.0902		792	25	29.3546		792	45
793	14	19.5466		793	19	20.5112		793	19	23.7086		793	21	23.1153		793	58	51.4733		793	53	51.3874		793	63	62.6579		793	82	62.3246		793	38	47.823		793	52	56.1555		793	37	30.0508		793	36	29.4423		793	29
794	20	19.5709		794	17	20.4665		794	29	23.7559		794	18	23.1287		794	49	51.442		794	46	51.4324		794	60	62.6391		794	66	62.3784		794	44	47.7742		794	56	56.1235		794	27	30.1531		794	40	29.4546		794	29
795	10	19.6647		795	15	20.4701		795	19	23.7901		795	19	23.0383		795	58	51.626		795	49	51.4713		795	64	62.5552		795	60	62.4578		795	54	47.6874		795	54	56.0762		795	36	30.1197		795	22	29.4963		795	39
796	27	19.6246		796	16	20.481		796	24	23.8106		796	23	23.014		796	57	51.6788		796	57	51.4038		796	72	62.4361		796	53	62.3		796	45	47.705		796	50	56.1926		796	37	30.036		796	25	29.4632		796	30
797	23	19.6571		797	14	20.466		797	19	23.853		797	21	22.9719		797	46	51.6634		797	54	51.3548		797	61	62.5369		797	70	62.33		797	38	47.7362		797	64	56.3028		797	30	30.0817		797	27	29.3697		797	24
798	22	19.6767		798	18	20.5244		798	25	23.9017		798	19	22.9734		798	36	51.6379		798	51	51.4539		798	48	62.5128		798	63	62.5231		798	52	47.7656		798	58	56.3888		798	37	30.1572		798	33	29.4341		798	32
799	18	19.6766		799	21	20.423		799	20	23.8755		799	31	22.9434		799	56	51.7062		799	62	51.4334		799	60	62.5798		799	64	62.498		799	68	47.7566		799	67	56.3629		799	33	30.2159		799	19	29.4822		799	40
800	20	19.6911		800	17	20.4534		800	35	23.9047		800	14	22.9258		800	46	51.7021		800	42	51.5189		800	74	62.5742		800	56	62.6961		800	42	47.7971		800	44	56.4315		800	21	30.1616		800	26	29.5806		800	35
801	29	19.6805		801	21	20.4109		801	21	23.9141		801	26	22.884		801	48	51.6949		801	67	51.561		801	65	62.5633		801	55	62.8362		801	32	47.7963		801	42	56.2852		801	22	30.2719		801	26	29.5457		801	42
802	18	19.6542		802	12	20.3179		802	23	23.9472		802	26	22.9225		802	46	51.7626		802	51	51.6466		802	63	62.593		802	69	62.9629		802	48	47.9374		802	45	56.1121		802	26	30.384		802	41	29.5194		802	41
803	28	19.4897		803	25	20.2326		803	22	23.8774		803	23	22.9385		803	57	51.7194		803	51	51.6318		803	45	62.6245		803	51	62.9269		803	47	47.9461		803	71	56.1506		803	33	30.4176		803	28	29.5013		803	28
804	24	19.4162		804	18	20.1857		804	23	23.8667		804	20	22.9929		804	59	51.6307		804	59	51.6565		804	50	62.6488		804	65	62.8498		804	54	48.0291		804	51	56.238		804	30	30.5101		804	35	29.5343		804	32
805	21	19.508		805	24	20.1392		805	24	23.9156		805	18	22.9664		805	56	51.7035		805	45	51.6491		805	65	62.709		805	78	63.022		805	38	48.1513		805	52	56.2109		805	30	30.6662		805	24	29.4422		805	32
806	22	19.6031		806	23	20.0775		806	21	23.9733		806	22	22.9875		806	68	51.6133		806	54	51.633		806	53	62.6994		806	63	63.2626		806	39	48.0905		806	58	56.0745		806	36	30.6322		806	28	29.3966		806	37
807	13	19.5217		807	16	20.0915		807	21	23.9977		807	22	23.0394		807	60	51.592		807	64	51.7577		807	72	62.6419		807	63	63.194		807	61	48.0167		807	53	56.1596		807	41	30.6033		807	31	29.3726		807	31
808	27	19.5455		808	17	20.1588		808	22	23.9056		808	53	23.0096		808	57	51.6077		808	61	51.6874		808	79	62.694		808	56	63.2643		808	48	48.0608		808	58	56.1887		808	28	30.605		808	31	29.3992		808	25
809	14	19.572		809	23	20.0925		809	25	23.9624		809	26	22.9636		809	46	51.6017		809	51	51.6539		809	66	62.6668		809	58	63.3148		809	49	48.2142		809	57	56.2649		809	34	30.5837		809	25	29.3866		809	38
810	30	19.5961		810	22	20.1958		810	22	23.945		810	16	22.9152		810	38	51.5546		810	51	51.6573		810	73	62.8166		810	65	63.3299		810	58	48.1895		810	47	56.3873		810	33	30.6489		810	25	29.3646		810	35
811	17	19.6074		811	11	20.1842		811	25	24.0848		811	18	22.9176		811	53	51.5175		811	39	51.7336		811	57	63.0336		811	80	63.4045		811	49	48.2129		811	60	56.4577		811	25	30.7206		811	24	29.3045		811	45
812	14	19.6181		812	28	20.1287		812	26	24.1328		812	21	22.9627		812	55	51.6193		812	60	51.8372		812	73	62.9339		812	72	63.4443		812	50	48.2669		812	62	56.6657		812	32	30.7321		812	32	29.3438		812	26
813	37	19.6332		813	32	20.1115		813	28	24.0523		813	30	23.0142		813	49	51.508		813	40	51.674		813	59	62.9036		813	56	63.5692		813	45	48.3515		813	59	56.703		813	27	30.8841		813	28	29.3232		813	27
814	23	19.7506		814	21	20.176		814	38	24.0686		814	24	22.9986		814	47	51.4075		814	57	51.638		814	58	62.8728		814	72	63.4786		814	44	48.2718		814	58	56.781		814	27	31.012		814	27	29.2694		814	32
815	20	19.7341		815	21	20.1649		815	27	24.1369		815	26	22.961		815	50	51.3663		815	51	51.647		815	60	62.7662		815	53	63.4888		815	41	48.2357		815	61	56.718		815	24	31.055		815	33	29.3191		815	30
816	18	19.6442		816	17	20.1233		816	30	24.1826		816	21	22.7915		816	44	51.3697		816	55	51.5689		816	58	62.9077		816	48	63.4436		816	75	48.2454		816	51	56.7245		816	30	31.0671		816	28	29.4358		816	44
817	18	19.5551		817	26	20.0513		817	20	24.1981		817	18	22.7878		817	55	51.3715		817	62	51.5785		817	65	62.9535		817	61	63.3906		817	62	48.0896		817	59	56.7534		817	27	31.1838		817	29	29.4914		817	21
818	24	19.5116		818	15	20.093		818	23	24.3046		818	25	22.7074		818	41	51.4186		818	49	51.6487		818	71	62.8699		818	61	63.3753		818	43	48.1904		818	58	56.7948		818	29	31.2291		818	46	29.5122		818	40
819	18	19.6185		819	27	20.1359		819	21	24.2633		819	27	22.6712		819	43	51.4871		819	51	51.6347		819	64	62.924		819	56	63.4739		819	57	48.2132		819	56	56.9509		819	29	31.2427		819	32	29.441		819	32
820	20	19.622		820	22	20.0791		820	15	24.3553		820	17	22.6787		820	46	51.4213		820	48	51.8115		820	70	62.8886		820	59	63.4892		820	60	48.2196		820	64	56.9341		820	34	31.2661		820	30	29.4445		820	32
821	14	19.5827		821	23	20.1281		821	26	24.4017		821	26	22.5814		821	50	51.3004		821	66	51.802		821	56	63.0829		821	59	63.4871		821	53	48.3467		821	63	56.8996		821	27	31.365		821	31	29.4467		821	33
822	26	19.5368		822	36	20.0892		822	33	24.4554		822	26	22.5458		822	54	51.2151		822	38	51.8805		822	58	63.1767		822	52	63.6027		822	49	48.3493		822	63	56.8179		822	37	31.4075		822	23	29.4062		822	37
823	18	19.566		823	27	20.0762		823	24	24.4468		823	29	22.618		823	56	51.1207		823	45	51.7702		823	86	63.1205		823	72	63.6494		823	44	48.4215		823	65	56.8231		823	31	31.4608		823	26	29.2243		823	34
824	18	19.6104		824	24	20.115		824	23	24.4352		824	22	22.7756		824	55	51.1009		824	54	51.8911		824	53	63.1168		824	54	63.6446		824	49	48.3419		824	76	56.8447		824	24	31.4751		824	29	29.1613		824	30
825	18	19.6389		825	7	20.1045		825	15	24.4895		825	19	22.7236		825	41	51.1912		825	54	52.021		825	62	63.1495		825	55	63.7774		825	55	48.348		825	50	56.8934		825	32	31.5313		825	36	29.1924		825	41
826	20	19.62		826	6	20.1616		826	31	24.6097		826	25	22.7437		826	57	51.4927		826	61	52.0397		826	58	63.1156		826	73	63.6828		826	46	48.513		826	54	56.9745		826	37	31.5976		826	25	29.143		826	39
827	23	19.6184		827	21	20.1216		827	28	24.6397		827	34	22.7552		827	56	51.6085		827	47	52.0203		827	65	63.0908		827	69	63.6999		827	52	48.5321		827	57	56.9796		827	40	31.6676		827	27	29.2338		827	35
828	24	19.6262		828	17	20.0975		828	26	24.5506		828	22	22.9293		828	48	51.558		828	55	51.99		828	72	62.9557		828	55	63.7599		828	38	48.5744		828	46	56.9423		828	21	31.6924		828	32	29.2664		828	37
829	21	19.6617		829	24	20.051		829	31	24.4033		829	19	22.9517		829	53	51.5375		829	52	52.0708		829	75	62.8488		829	66	63.6788		829	54	48.685		829	40	57.0014		829	22	31.7181		829	33	29.3148		829	36
830	11	19.5698		830	22	20.092		830	25	24.3749		830	19	22.9586		830	46	51.4008		830	49	52.0759		830	57	62.8396		830	64	63.7203		830	51	48.8046		830	63	57.0973		830	37	31.6972		830	25	29.2251		830	50
831	20	19.5522		831	31	20.0869		831	21	24.3952		831	19	23.0379		831	67	51.3925		831	56	52.1077		831	66	62.906		831	65	63.8749		831	51	48.8604		831	67	57.0645		831	36	31.7039		831	29	29.2102		831	59
832	14	19.5415		832	15	20.157		832	22	24.5352		832	19	22.7893		832	56	51.4251		832	48	52.0739		832	80	62.6946		832	64	63.9448		832	38	48.954		832	69	57.2316		832	26	31.6433		832	32	29.334		832	31
833	13	19.6268		833	19	20.1178		833	23	24.5353		833	21	22.9194		833	48	51.4471		833	47	52.081		833	57	62.6282		833	53	63.9372		833	44	48.9479		833	67	57.2252		833	33	31.6486		833	23	29.3163		833	30
834	24	19.7271		834	30	20.187		834	26	24.6158		834	19	22.9158		834	54	51.4118		834	50	52.0678		834	63	62.6504		834	64	64.043		834	34	49.0305		834	55	57.2945		834	23	31.7441		834	31	29.2113		834	32
835	11	19.7161		835	13	20.1604		835	22	24.7568		835	27	22.9404		835	51	51.4082		835	44	52.0866		835	70	62.4993		835	66	64.0431		835	45	48.884		835	52	57.3471		835	43	31.7825		835	34	29.2579		835	34
836	19	19.7128		836	16	20.0961		836	28	24.6836		836	18	22.824		836	73	51.3958		836	60	52.1825		836	70	62.4476		836	66	64.1113		836	35	48.9344		836	50	57.4519		836	34	31.7753		836	30	29.09		836	26
837	11	19.6884		837	18	20.0761		837	26	24.6924		837	26	22.8938		837	49	51.3416		837	48	52.1728		837	63	62.5911		837	62	63.971		837	49	49.0785		837	56	57.5226		837	37	31.7797		837	27	29.039		837	37
838	23	19.6958		838	24	20.1681		838	21	24.7143		838	35	22.9165		838	54	51.4563		838	45	52.2805		838	68	62.6755		838	62	63.8854		838	55	49.1227		838	50	57.5622		838	31	31.7844		838	22	29.0334		838	43
839	23	19.74		839	18	20.1861		839	25	24.8505		839	26	22.9223		839	46	51.5546		839	47	52.3193		839	56	62.645		839	59	63.9412		839	47	49.1531		839	64	57.6526		839	34	31.7468		839	26	29.0583		839	31
840	14	19.7682		840	14	20.3248		840	15	24.8622		840	40	22.9965		840	58	51.5776		840	56	52.4737		840	73	62.7949		840	61	63.9214		840	42	49.2226		840	51	57.6866		840	30	31.8461		840	29	29.0675		840	42
841	13	19.7888		841	20	20.4119		841	30	24.9296		841	23	22.8846		841	57	51.613		841	33	52.3962		841	63	62.8343		841	62	64.0515		841	40	49.2053		841	52	57.7615		841	42	31.9384		841	29	29.1036		841	47
842	14	19.8371		842	19	20.4082		842	20	24.9787		842	26	22.8825		842	60	51.5177		842	63	52.4892		842	60	62.9632		842	64	64.2232		842	47	49.1283		842	52	57.799		842	37	32.0591		842	34	29.0417		842	35
843	17	19.8393		843	29	20.3674		843	17	24.9835		843	18	22.8631		843	43	51.4976		843	54	52.6201		843	67	63.0249		843	57	64.2876		843	60	49.1285		843	55	57.7746		843	25	32.1709		843	21	29.0974		843	48
844	40	19.8423		844	30	20.3106		844	31	25.0553		844	17	22.9477		844	69	51.6211		844	46	52.7244		844	59	63.0719		844	57	64.2113		844	46	49.1631		844	55	57.8577		844	34	32.1251		844	29	29.1362		844	25
845	13	19.8167		845	15	20.3793		845	21	25.102		845	27	22.8921		845	37	51.6064		845	65	52.7464		845	62	63.1355		845	61	64.2622		845	58	49.2013		845	65	57.8432		845	21	32.1823		845	52	29.1646		845	37
846	27	19.8294		846	17	20.3942		846	29	25.1186		846	30	22.9555		846	67	51.7088		846	52	52.8648		846	63	63.08		846	62	64.1802		846	60	49.2942		846	60	57.911		846	28	32.1404		846	31	29.16		846	32
847	21	19.9095		847	22	20.3696		847	31	25.2114		847	18	22.9445		847	51	51.7009		847	67	53.0225		847	78	63.0729		847	77	64.2931		847	44	49.4778		847	56	57.9311		847	36	32.1192		847	30	29.2644		847	28
848	15	19.9152		848	20	20.2547		848	29	25.3261		848	34	22.994		848	52	51.6476		848	57	52.9633		848	65	63.1074		848	79	64.3655		848	36	49.489		848	55	57.9099		848	42	32.1511		848	28	29.2669		848	33
849	25	19.8601		849	20	20.2018		849	25	25.3129		849	16	22.8642		849	53	51.7839		849	42	53.0692		849	46	63.1711		849	70	64.4338		849	50	49.4047		849	60	58.0123		849	26	32.0669		849	24	29.2766		849	34
850	15	19.8859		850	18	20.1066		850	30	25.2983		850	25	22.8695		850	56	52.0136		850	59	53.0486		850	66	63.1389		850	64	64.6284		850	54	49.4146		850	60	58.0605		850	32	32.1689		850	26	29.4387		850	47
851	31	19.9053		851	17	20.0778		851	18	25.3711		851	26	22.7994		851	44	52.102		851	58	53.1382		851	62	63.1202		851	57	64.6369		851	37	49.5552		851	45	57.9967		851	37	32.1067		851	30	29.4024		851	34
852	14	19.926		852	32	20.0682		852	35	25.3485		852	22	22.8681		852	49	52.1908		852	53	53.296		852	59	63.0989		852	65	64.7144		852	35	49.6744		852	64	58.0148		852	35	32.0312		852	27	29.4868		852	40
853	23	19.962		853	24	20.0731		853	25	25.358		853	30	22.9506		853	51	52.2736		853	60	53.3551		853	68	63.1199		853	61	64.9239		853	44	49.5518		853	56	57.9224		853	30	31.8854		853	24	29.4947		853	32
854	29	19.9986		854	15	20.0666		854	20	25.3448		854	17	23.0404		854	42	52.2966		854	41	53.3596		854	54	63.1432		854	75	64.8847		854	44	49.6752		854	53	57.8036		854	37	32.0102		854	24	29.5094		854	41
855	16	20.0054		855	28	19.9344		855	18	25.2552		855	22	22.9809		855	44	52.3819		855	46	53.3837		855	63	63.295		855	66	64.6368		855	54	49.6415		855	62	57.8108		855	32	32.0062		855	34	29.5156		855	29
856	31	20.0216		856	10	19.8387		856	19	25.3178		856	28	23.0118		856	47	52.5609		856	46	53.4274		856	44	63.4083		856	69	64.7765		856	41	49.7516		856	67	57.96		856	32	32.1366		856	20	29.4823		856	42
857	18	19.972		857	16	19.8149		857	21	25.3105		857	18	22.9623		857	41	52.5531		857	58	53.3189		857	56	63.3236		857	62	64.7913		857	56	50.0647		857	51	57.9304		857	36	32.1838		857	31	29.4714		857	44
858	21	20.0802		858	20	19.7588		858	27	25.2971		858	16	22.9892		858	61	52.5625		858	47	53.3505		858	51	63.4625		858	79	64.7578		858	45	50.0286		858	54	57.9419		858	40	32.2366		858	22	29.5645		858	41
859	17	20.1599		859	24	19.8408		859	19	25.3222		859	21	23.0326		859	43	52.6096		859	52	53.2626		859	68	63.4291		859	74	64.7324		859	44	49.9943		859	56	58.0454		859	38	32.2333		859	40	29.5312		859	33
860	19	20.0989		860	17	19.8357		860	32	25.3021		860	21	23.0237		860	59	52.63		860	58	53.1743		860	51	63.5504		860	72	64.7489		860	46	50.0643		860	55	57.9461		860	24	32.2564		860	24	29.4709		860	46
861	19	20.0977		861	16	19.9119		861	21	25.2719		861	25	23.0585		861	56	52.6892		861	51	53.3468		861	54	63.5714		861	59	64.8834		861	51	50.0205		861	55	58.0195		861	34	32.2617		861	26	29.4468		861	43
862	17	20.1167		862	20	19.8689		862	20	25.1663		862	26	22.9899		862	51	52.7382		862	52	53.3872		862	72	63.6761		862	63	64.8438		862	61	50.0158		862	47	57.9881		862	37	32.2565		862	29	29.4715		862	26
863	28	20.031		863	23	19.8334		863	18	25.2232		863	13	22.8763		863	57	52.8466		863	55	53.4097		863	76	63.7069		863	70	64.87		863	45	49.96		863	66	58.0934		863	27	32.3299		863	26	29.4965		863	39
864	14	20.0568		864	18	19.7991		864	20	25.2618		864	18	22.8883		864	63	52.6713		864	58	53.4197		864	67	63.58		864	52	64.7303		864	62	49.8966		864	56	57.9711		864	38	32.4304		864	24	29.5369		864	48
865	22	20.0503		865	24	19.7825		865	27	25.279		865	23	22.8099		865	49	52.7148		865	43	53.3154		865	79	63.5465		865	76	64.8119		865	56	49.9201		865	73	58.0303		865	32	32.5136		865	25	29.4569		865	27
866	14	20.0275		866	19	19.8058		866	27	25.1822		866	14	22.7745		866	41	52.7314		866	58	53.3666		866	63	63.419		866	57	64.813		866	51	49.9624		866	61	58.0233		866	39	32.6628		866	34	29.4794		866	38
867	10	19.9316		867	22	19.782		867	34	25.1375		867	23	22.7004		867	54	52.7773		867	48	53.3509		867	67	63.4025		867	64	64.8968		867	57	50.0001		867	37	58.1363		867	49	32.7607		867	32	29.439		867	32
868	21	19.9272		868	18	19.7643		868	39	25.1012		868	29	22.7403		868	65	52.7321		868	46	53.391		868	67	63.3687		868	60	64.8554		868	60	50.2041		868	42	58.0833		868	28	32.6815		868	38	29.3466		868	28
869	24	19.8956		869	15	19.703		869	25	25.0787		869	14	22.6993		869	52	52.7852		869	64	53.5167		869	53	63.3994		869	65	64.9341		869	55	50.2378		869	48	58.1442		869	29	32.7006		869	53	29.3391		869	38
870	24	19.8739		870	20	19.782		870	23	25.0619		870	20	22.5982		870	54	52.8697		870	57	53.6462		870	51	63.4417		870	64	64.9543		870	59	50.4563		870	66	58.2593		870	32	32.6438		870	22	29.5124		870	32
871	13	19.9116		871	20	19.8065		871	16	25.0065		871	32	22.5559		871	54	52.8601		871	50	53.6601		871	34	63.4874		871	69	64.9659		871	59	50.3764		871	59	58.3198		871	25	32.5949		871	28	29.574		871	27
872	14	19.86		872	22	19.7415		872	25	24.9375		872	16	22.4696		872	56	52.8808		872	67	53.6632		872	58	63.5125		872	69	64.9089		872	39	50.548		872	56	58.3246		872	33	32.5807		872	31	29.5294		872	30
873	17	19.913		873	29	19.8186		873	19	24.8696		873	20	22.4082		873	54	53.0661		873	58	53.5237		873	57	63.4879		873	51	65.0041		873	46	50.609		873	72	58.4149		873	28	32.5809		873	25	29.5221		873	46
874	18	19.9418		874	16	19.8292		874	27	24.8685		874	15	22.4592		874	58	53.1933		874	52	53.537		874	63	63.3851		874	69	64.903		874	56	50.4845		874	58	58.4573		874	30	32.443		874	28	29.5222		874	35
875	19	19.9233		875	20	19.9234		875	19	24.832		875	19	22.443		875	58	53.2549		875	35	53.5592		875	76	63.4281		875	77	64.9745		875	70	50.6377		875	74	58.5596		875	31	32.4422		875	35	29.5722		875	35
876	14	19.9088		876	21	19.9489		876	36	24.8075		876	22	22.4046		876	57	53.3603		876	34	53.4893		876	71	63.5385		876	74	65.0999		876	64	50.6598		876	79	58.5299		876	42	32.531		876	32	29.563		876	44
877	12	19.8479		877	16	19.9267		877	26	24.8279		877	24	22.3793		877	54	53.4102		877	48	53.4682		877	71	63.4033		877	67	65.14		877	48	50.743		877	57	58.7271		877	34	32.5565		877	30	29.5645		877	31
878	27	19.7594		878	20	19.9572		878	23	24.767		878	16	22.4428		878	50	53.4294		878	57	53.4965		878	61	63.4662		878	78	65.198		878	52	50.963		878	56	58.7616		878	42	32.5871		878	33	29.6234		878	25
879	17	19.7629		879	14	20.0495		879	27	24.7307		879	23	22.4482		879	58	53.5047		879	43	53.4477		879	56	63.3994		879	72	65.2395		879	53	51.0454		879	52	58.6335		879	27	32.5916		879	35	29.6628		879	30
880	25	19.7346		880	23	20.0003		880	30	24.8205		880	19	22.4237		880	53	53.4378		880	75	53.5022		880	63	63.4943		880	61	65.3744		880	48	50.9406		880	68	58.5378		880	24	32.6439		880	35	29.7078		880	42
881	16	19.7659		881	22	20.0408		881	23	24.8516		881	16	22.3795		881	58	53.4909		881	50	53.5116		881	68	63.4533		881	58	65.7245		881	46	51.0352		881	55	58.5454		881	32	32.5448		881	32	29.7801		881	25
882	15	19.8154		882	24	20.1228		882	18	24.8821		882	23	22.4203		882	51	53.553		882	59	53.5316		882	68	63.5311		882	71	65.6006		882	57	50.9326		882	63	58.6084		882	34	32.504		882	27	29.7598		882	32
883	20	19.6373		883	23	20.0759		883	24	24.7933		883	31	22.4749		883	64	53.7142		883	50	53.5742		883	64	63.5494		883	66	65.4872		883	46	50.8956		883	46	58.7445		883	32	32.3951		883	29	29.7875		883	41
884	21	19.7161		884	18	20.0743		884	36	24.8563		884	17	22.5045		884	50	53.6887		884	59	53.5468		884	64	63.5426		884	55	65.5017		884	41	50.9962		884	54	58.9592		884	35	32.3962		884	35	29.8289		884	28
885	19	19.6819		885	13	20.0852		885	18	24.8521		885	22	22.5781		885	47	53.7657		885	54	53.4848		885	73	63.7272		885	69	65.6189		885	40	51.072		885	52	58.9784		885	30	32.4377		885	30	29.8053		885	23
886	16	19.6874		886	19	20.14		886	28	24.816		886	25	22.6076		886	43	53.7965		886	51	53.4985		886	56	63.7277		886	60	65.6172		886	46	50.968		886	66	59.0107		886	36	32.3579		886	31	29.8671		886	36
887	22	19.6596		887	14	20.1341		887	27	24.8375		887	29	22.5039		887	58	53.9244		887	61	53.4885		887	52	63.7876		887	56	65.5042		887	53	50.901		887	54	58.9017		887	37	32.3207		887	23	29.987		887	34
888	29	19.5817		888	11	20.171		888	19	24.94		888	14	22.5366		888	40	54.0116		888	54	53.301		888	61	63.9298		888	56	65.6609		888	54	50.9355		888	46	58.9162		888	31	32.3235		888	21	29.8882		888	46
889	21	19.6401		889	23	20.2016		889	23	24.8549		889	35	22.4124		889	54	54.0689		889	51	53.3075		889	61	63.9237		889	65	65.7911		889	58	51.1017		889	58	58.887		889	27	32.2482		889	26	29.8224		889	40
890	28	19.6375		890	19	20.2113		890	39	24.8074		890	25	22.406		890	48	54.0072		890	59	53.2839		890	85	63.8904		890	72	65.7426		890	37	51.1589		890	59	58.9391		890	45	32.2224		890	25	29.8642		890	37
891	21	19.6936		891	13	20.2124		891	29	24.866		891	19	22.3777		891	36	54.0291		891	57	53.2848		891	55	63.8013		891	55	65.7798		891	46	51.1646		891	64	58.99		891	31	32.2187		891	29	29.9061		891	46
892	15	19.7281		892	22	20.1747		892	23	24.8298		892	25	22.3726		892	53	53.9974		892	59	53.2341		892	57	63.9579		892	69	65.9735		892	49	51.3172		892	61	59.1491		892	26	32.1729		892	31	29.9034		892	47
893	27	19.8224		893	19	20.1364		893	34	24.8561		893	25	22.3571		893	55	54.0967		893	53	53.1643		893	54	64.1044		893	66	66.1162		893	49	51.5686		893	39	59.0319		893	42	32.079		893	23	29.8565		893	26
894	20	19.7738		894	25	20.1792		894	26	24.8887		894	23	22.4044		894	48	54.1901		894	56	53.1285		894	70	64.1169		894	73	66.4016		894	55	51.5827		894	66	59.025		894	22	32.0641		894	28	29.9517		894	45
895	16	19.7986		895	25	20.1968		895	25	24.9269		895	30	22.3736		895	49	54.219		895	53	53.0861		895	73	64.2825		895	64	66.5308		895	56	51.6449		895	63	58.9752		895	38	31.9844		895	26	30.0346		895	49
896	19	19.7168		896	12	20.1528		896	26	24.9122		896	21	22.3478		896	54	54.4269		896	55	53.1452		896	77	64.3828		896	83	66.5618		896	52	51.8241		896	56	58.9508		896	44	32.032		896	32	29.9409		896	47
897	14	19.7182		897	17	20.1586		897	20	24.9106		897	22	22.3211		897	51	54.5386		897	53	53.0426		897	65	64.6653		897	67	66.5236		897	45	51.8526		897	57	58.8974		897	34	32.0806		897	34	29.9066		897	26
898	25	19.7525		898	14	20.1533		898	22	24.8633		898	23	22.2215		898	55	54.6345		898	51	53.0286		898	67	64.6395		898	53	66.678		898	50	51.8338		898	50	59.0896		898	27	32.1281		898	30	29.8651		898	40
899	19	19.8383		899	18	20.0651		899	27	24.8602		899	20	22.2186		899	64	54.6055		899	54	53.0602		899	66	64.5373		899	69	66.7206		899	49	51.9108		899	71	59.1469		899	28	32.218		899	18	29.8925		899	36
900	17	19.8766		900	17	20.068		900	33	24.8704		900	22	22.2385		900	49	54.738		900	56	53.2258		900	68	64.5438		900	55	66.8222		900	45	52.1991		900	44	59.2517		900	38	32.3349		900	26	29.8079		900	45
901	13	19.927		901	25	20.0771		901	23	24.9476		901	22	22.1036		901	54	54.8745		901	50	53.1803		901	51	64.6268		901	65	66.7588		901	65	52.226		901	70	59.0837		901	28	32.2238		901	31	29.796		901	42
902	25	20.0439		902	26	20.0922		902	30	24.9217		902	18	22.1691		902	54	54.9025		902	49	53.2055		902	68	64.6315		902	59	66.7389		902	50	52.1949		902	84	59.0475		902	31	32.1683		902	35	29.7757		902	33
903	35	20.0777		903	24	20.0381		903	29	24.8879		903	23	22.0656		903	58	54.9728		903	68	53.1265		903	64	64.7473		903	77	66.8598		903	50	52.3072		903	57	59.0057		903	38	32.1528		903	29	29.9058		903	32
904	23	20.1849		904	25	20.1235		904	27	24.8033		904	20	22.0698		904	60	55.1374		904	49	53.2268		904	65	64.6408		904	79	66.8727		904	48	52.3281		904	51	59.0054		904	21	32.1354		904	26	29.9612		904	46
905	17	20.2622		905	20	20.1763		905	23	24.7651		905	26	22.0358		905	45	55.2072		905	55	53.2967		905	57	64.5508		905	62	66.9124		905	48	52.4753		905	63	58.9305		905	22	32.074		905	42	30.0454		905	23
906	18	20.3159		906	24	20.212		906	26	24.7353		906	27	22.0512		906	50	55.281		906	55	53.2554		906	64	64.4836		906	53	67.0673		906	63	52.5136		906	80	58.938		906	29	32.1153		906	31	30.0099		906	31
907	27	20.3753		907	20	20.175		907	32	24.6983		907	16	22.0922		907	52	55.537		907	46	53.3176		907	63	64.4101		907	66	67.091		907	57	52.4934		907	63	59.0847		907	37	32.147		907	31	29.8651		907	39
908	18	20.3645		908	15	20.1318		908	34	24.6534		908	29	22.1369		908	57	55.6475		908	59	53.4561		908	62	64.4423		908	65	67.2103		908	47	52.5933		908	66	59.182		908	35	32.232		908	24	29.8523		908	26
909	25	20.4561		909	25	20.102		909	21	24.6376		909	18	22.415		909	54	55.6886		909	58	53.5606		909	54	64.5556		909	73	67.1921		909	38	52.5342		909	60	59.05		909	33	32.2118		909	29	29.8787		909	37
910	25	20.4487		910	25	20.0586		910	31	24.6072		910	27	22.4579		910	49	55.6298		910	54	53.5554		910	62	64.562		910	67	67.2013		910	62	52.5015		910	58	59.0729		910	24	32.1838		910	27	29.9404		910	35
911	19	20.5593		911	20	20.0697		911	16	24.5848		911	17	22.3804		911	73	55.6218		911	47	53.5514		911	43	64.7197		911	66	67.2542		911	53	52.6289		911	57	58.9699		911	32	32.2155		911	35	29.9385		911	40
912	18	20.5721		912	26	20.0407		912	19	24.5992		912	19	22.3746		912	45	55.65		912	45	53.4861		912	70	64.8651		912	73	67.3496		912	50	52.6757		912	61	59.083		912	29	32.1334		912	32	29.9631		912	34
913	12	20.5589		913	21	20.1141		913	32	24.6135		913	16	22.1184		913	55	55.8427		913	75	53.5766		913	74	65.1005		913	64	67.5901		913	49	52.7376		913	53	59.1451		913	24	32.1027		913	25	30.0516		913	32
914	13	20.7173		914	14	20.1979		914	25	24.7018		914	26	22.1892		914	58	55.9135		914	50	53.5827		914	58	65.1526		914	77	67.6758		914	57	52.7249		914	56	59.1729		914	20	32.0488		914	30	30.0566		914	32
915	21	20.7729		915	19	20.2163		915	22	24.8064		915	23	22.1573		915	60	55.8873		915	64	53.6748		915	78	65.0394		915	59	67.738		915	54	52.7411		915	73	59.3051		915	28	32.0874		915	26	29.9949		915	39
916	29	20.8048		916	22	20.2343		916	23	24.8973		916	42	22.1866		916	52	55.9802		916	59	53.6704		916	54	64.9949		916	75	67.6311		916	57	52.7758		916	65	59.3989		916	32	31.987		916	21	30.0392		916	35
917	25	20.8195		917	23	20.2356		917	25	24.8922		917	19	22.2293		917	53	55.9741		917	52	53.661		917	67	65.0084		917	71	67.6822		917	77	52.9922		917	61	59.3735		917	26	31.9445		917	22	30.0462		917	34
918	26	20.8315		918	23	20.2885		918	24	24.8589		918	26	22.0488		918	55	56.0721		918	57	53.8112		918	79	65.0643		918	54	67.7186		918	42	53.171		918	56	59.4742		918	39	31.878		918	17	30.0673		918	29
919	13	20.8869		919	14	20.2368		919	29	24.8907		919	25	22.058		919	44	55.984		919	66	53.8272		919	63	65.0633		919	65	67.6727		919	49	53.2079		919	46	59.5154		919	39	31.8539		919	37	30.1812		919	46
920	23	20.896		920	19	20.2315		920	18	24.9411		920	19	22.0907		920	66	55.8966		920	47	53.9297		920	67	65.0808		920	63	67.7215		920	53	53.29		920	69	59.5935		920	33	31.8123		920	25	30.2246		920	41
921	25	20.9178		921	24	20.2877		921	24	24.8896		921	31	22.0339		921	69	55.957		921	56	53.9758		921	49	65.1811		921	68	67.7937		921	49	53.4432		921	75	59.7598		921	29	31.7778		921	28	30.2387		921	39
922	24	20.8919		922	19	20.35		922	22	24.8739		922	28	22.088		922	71	56.0223		922	48	54.0755		922	53	65.0515		922	58	67.7726		922	57	53.641		922	75	59.8815		922	39	31.6764		922	37	30.2103		922	32
923	19	20.9537		923	13	20.4813		923	21	24.9787		923	24	22.1271		923	69	56.1094		923	61	54.0261		923	73	65.012		923	65	67.6672		923	53	53.7095		923	52	59.9969		923	32	31.7309		923	57	30.1825		923	24
924	18	20.9549		924	23	20.5345		924	25	25.001		924	15	22.1823		924	51	56.285		924	51	53.9725		924	62	65.1347		924	72	67.8286		924	70	53.7901		924	59	60.0633		924	28	31.7167		924	37	30.2262		924	27
925	15	20.9535		925	22	20.5673		925	21	25.0213		925	22	22.142		925	52	56.4359		925	49	54.0446		925	64	65.1262		925	67	67.8074		925	54	53.8165		925	57	60.2265		925	28	31.676		925	37	30.26		925	40
926	18	20.9497		926	15	20.4861		926	16	24.9851		926	19	22.1094		926	40	56.4193		926	56	54.13		926	68	65.2316		926	80	67.7953		926	51	53.9919		926	49	60.229		926	19	31.6102		926	29	30.3389		926	41
927	30	20.9587		927	23	20.3553		927	24	24.9855		927	21	22.0924		927	47	56.6225		927	55	54.2527		927	71	65.0611		927	64	67.8861		927	56	53.9729		927	69	60.362		927	29	31.591		927	24	30.2699		927	32
928	16	20.989		928	23	20.3714		928	33	24.9672		928	7	22.1032		928	76	56.676		928	52	54.2042		928	75	65.0953		928	65	67.9779		928	53	54.0083		928	67	60.4684		928	31	31.6335		928	32	30.3045		928	28
929	16	21.0264		929	21	20.342		929	39	24.973		929	18	22.0958		929	63	56.7442		929	55	54.253		929	68	65.3075		929	78	67.7874		929	51	54.0778		929	58	60.4373		929	35	31.5833		929	25	30.3091		929	25
930	27	21.0407		930	13	20.3576		930	24	25.0395		930	23	22.073		930	71	56.643		930	49	54.2577		930	73	65.5253		930	73	67.8296		930	49	54.1003		930	58	60.4363		930	27	31.3654		930	28	30.3166		930	26
931	20	20.9773		931	20	20.3743		931	19	25.0395		931	9	22.0199		931	58	56.6132		931	52	54.2475		931	57	65.5535		931	57	67.8418		931	60	54.1483		931	61	60.5063		931	35	31.3578		931	39	30.2806		931	40
932	21	20.9778		932	16	20.4092		932	23	25.009		932	48	21.938		932	45	56.904		932	65	54.3774		932	80	65.5726		932	61	67.8031		932	43	54.2123		932	53	60.6462		932	35	31.3587		932	26	30.2165		932	30
933	12	20.9308		933	28	20.3352		933	25	24.9776		933	19	21.9161		933	58	57.1173		933	59	54.3488		933	79	65.7301		933	67	67.9126		933	56	54.1702		933	59	60.7532		933	32	31.3711		933	28	30.2301		933	30
934	16	20.8723		934	20	20.3355		934	17	24.9169		934	19	21.8863		934	64	57.1263		934	60	54.3482		934	74	65.7682		934	70	67.8747		934	48	54.2356		934	67	60.8363		934	30	31.4077		934	47	30.2282		934	30
935	20	20.8938		935	20	20.4045		935	22	24.888		935	20	21.8855		935	59	56.9837		935	59	54.3675		935	84	65.7742		935	80	67.9292		935	74	54.154		935	68	61.0374		935	35	31.182		935	24	30.2038		935	34
936	22	20.8158		936	25	20.3475		936	32	24.889		936	33	21.8926		936	54	57.026		936	54	54.3099		936	70	65.8852		936	59	67.9232		936	53	54.1511		936	50	60.9883		936	28	31.213		936	51	30.2058		936	27
937	24	20.794		937	19	20.3184		937	24	24.8611		937	14	21.8776		937	74	57.2002		937	51	54.3064		937	62	65.9822		937	88	67.9989		937	37	54.1576		937	55	61.0197		937	30	31.1281		937	39	30.2618		937	36
938	23	20.7092		938	16	20.2667		938	21	24.807		938	18	21.9651		938	51	57.2519		938	51	54.2395		938	59	66.027		938	75	67.8157		938	55	54.2034		938	62	60.9688		938	37	31.0985		938	29	30.3084		938	32
939	13	20.7112		939	18	20.32		939	27	24.8131		939	19	22.0979		939	47	57.3403		939	48	54.1796		939	64	66.1671		939	68	67.6909		939	55	54.3081		939	53	60.9196		939	39	31.0114		939	34	30.2774		939	30
940	20	20.7129		940	15	20.2841		940	22	24.8251		940	23	22.2085		940	60	57.4116		940	42	54.1188		940	66	66.0893		940	69	67.606		940	55	54.2352		940	55	61.0279		940	31	31.1014		940	45	30.2887		940	37
941	17	20.6453		941	11	20.1815		941	14	24.782		941	25	22.2926		941	45	57.5844		941	64	54.3084		941	60	66.2066		941	67	67.617		941	62	54.2289		941	54	61.1553		941	25	31.0464		941	28	30.3572		941	38
942	13	20.5664		942	20	20.1836		942	21	24.7831		942	21	22.3068		942	65	57.7411		942	45	54.1194		942	63	66.3008		942	46	67.6473		942	57	54.0575		942	65	61.1434		942	24	31.0676		942	35	30.4081		942	35
943	20	20.491		943	23	20.1851		943	28	24.7769		943	18	22.4608		943	60	57.8833		943	54	54.2498		943	59	66.2591		943	72	67.5879		943	48	54.0804		943	55	61.181		943	24	31.0472		943	25	30.517		943	37
944	22	20.4348		944	20	20.2623		944	18	24.7735		944	20	22.2362		944	54	57.8463		944	52	54.2983		944	69	66.3808		944	73	67.5722		944	54	54.2734		944	55	61.1722		944	36	30.865		944	27	30.496		944	36
945	23	20.552		945	15	20.3863		945	18	24.6093		945	26	22.2454		945	65	58.0427		945	52	54.2627		945	63	66.2934		945	71	67.6464		945	43	54.3511		945	65	61.2367		945	26	30.7679		945	24	30.5241		945	29
946	21	20.4687		946	14	20.3534		946	28	24.6141		946	16	22.3201		946	60	57.9856		946	50	54.3331		946	72	66.3402		946	77	67.5887		946	46	54.3911		946	58	61.418		946	34	30.6413		946	29	30.6686		946	37
947	14	20.4885		947	20	20.3119		947	20	24.6116		947	25	22.3744		947	56	58.2036		947	50	54.2883		947	57	66.3267		947	65	67.4436		947	50	54.517		947	54	61.4065		947	32	30.5936		947	19	30.6553		947	36
948	21	20.4637		948	26	20.3815		948	16	24.7077		948	18	22.326		948	64	58.186		948	55	54.3823		948	67	66.524		948	56	67.6656		948	67	54.5301		948	61	61.3614		948	36	30.6117		948	23	30.6589		948	34
949	20	20.392		949	30	20.3609		949	25	24.6793		949	31	22.4219		949	57	58.2083		949	37	54.4138		949	59	66.6313		949	65	67.7988		949	54	54.4127		949	50	61.4352		949	43	30.6756		949	37	30.6703		949	26
950	19	20.3937		950	26	20.3706		950	24	24.7052		950	23	22.414		950	47	58.2912		950	50	54.2895		950	76	66.5028		950	57	67.7868		950	56	54.4351		950	59	61.5437		950	22	30.612		950	22	30.614		950	30
951	21	20.3194		951	20	20.3499		951	17	24.805		951	23	22.4935		951	52	58.3749		951	52	54.4401		951	58	66.5289		951	72	67.7844		951	57	54.5533		951	67	61.6866		951	42	30.4528		951	40	30.5437		951	34
952	20	20.3644		952	13	20.3138		952	34	24.8268		952	13	22.5212		952	56	58.3396		952	45	54.4865		952	72	66.4457		952	68	67.7062		952	41	54.4302		952	60	61.5438		952	39	30.4468		952	23	30.6076		952	32
953	18	20.2823		953	25	20.3484		953	24	24.9436		953	17	22.6007		953	55	58.4143		953	47	54.5337		953	76	66.307		953	48	67.702		953	64	54.2305		953	74	61.6401		953	55	30.4278		953	28	30.6541		953	33
954	19	20.2655		954	24	20.4018		954	26	24.9495		954	14	22.6653		954	57	58.523		954	53	54.6479		954	62	66.2272		954	75	67.7256		954	48	54.1789		954	75	61.684		954	20	30.372		954	31	30.6234		954	25
955	19	20.2946		955	28	20.3871		955	27	24.9318		955	27	22.5757		955	62	58.5231		955	48	54.6103		955	66	66.2163		955	86	67.8231		955	58	54.0528		955	56	61.6301		955	35	30.3548		955	27	30.6199		955	31
956	25	20.2265		956	25	20.4619		956	13	24.8744		956	20	22.6131		956	51	58.5335		956	50	54.554		956	69	66.2472		956	61	67.8907		956	55	53.9979		956	60	61.7913		956	25	30.3605		956	31	30.7041		956	29
957	22	20.2705		957	15	20.4452		957	26	24.8079		957	29	22.6736		957	57	58.5771		957	56	54.4452		957	75	66.1319		957	75	67.8695		957	34	54.0461		957	59	61.8345		957	28	30.3135		957	34	30.6663		957	50
958	18	20.2182		958	23	20.4171		958	29	24.8138		958	21	22.6962		958	69	58.5054		958	54	54.4729		958	57	66.1443		958	79	67.8133		958	65	54.04		958	58	61.8196		958	28	30.2832		958	21	30.6933		958	48
959	14	20.187		959	25	20.3816		959	23	24.8332		959	22	22.7293		959	49	58.6347		959	59	54.4343		959	71	66.0326		959	69	67.9314		959	58	54.0491		959	46	61.7959		959	26	30.374		959	38	30.6659		959	32
960	29	20.1245		960	16	20.3858		960	26	24.7482		960	19	22.7442		960	55	58.5481		960	61	54.4395		960	54	65.9529		960	66	67.987		960	53	53.9738		960	75	61.6416		960	30	30.3112		960	38	30.7503		960	29
961	17	20.0753		961	17	20.3538		961	20	24.7767		961	20	22.7871		961	64	58.6777		961	42	54.4758		961	64	65.9181		961	62	68.0899		961	54	53.8983		961	55	61.5894		961	27	30.1987		961	27	30.6505		961	37
962	17	20.0247		962	21	20.2628		962	37	24.6957		962	29	22.7999		962	62	58.6974		962	59	54.4469		962	68	65.848		962	67	67.9921		962	68	53.9417		962	66	61.5977		962	31	30.2049		962	26	30.6762		962	36
963	28	19.9575		963	24	20.2914		963	11	24.6154		963	26	22.7713		963	48	58.6897		963	59	54.4337		963	61	65.9411		963	72	67.9769		963	74	54.009		963	61	61.6021		963	21	30.2851		963	33	30.5828		963	46
964	16	19.9723		964	24	20.3126		964	23	24.5783		964	21	22.721		964	77	58.8602		964	56	54.4953		964	79	65.9717		964	93	68.0297		964	70	53.9877		964	76	61.6869		964	25	30.1637		964	26	30.6091		964	38
965	17	19.8822		965	27	20.3478		965	25	24.5531		965	25	22.727		965	60	59.0444		965	75	54.5647		965	79	65.9341		965	67	68.0193		965	42	54.1009		965	61	61.7276		965	21	30.1786		965	36	30.5726		965	30
966	22	19.8501		966	20	20.3239		966	24	24.6369		966	21	22.6955		966	66	58.9838		966	57	54.5569		966	77	66.1024		966	55	67.9727		966	60	54.1786		966	65	61.889		966	25	30.1503		966	24	30.5851		966	33
967	31	19.7567		967	35	20.3462		967	34	24.6668		967	26	22.6487		967	71	59.0099		967	54	54.5558		967	68	66.0429		967	63	67.9445		967	59	54.1532		967	56	61.9997		967	25	30.1542		967	30	30.633		967	33
968	22	19.6296		968	26	20.3898		968	23	24.7498		968	25	22.6965		968	69	59.0692		968	46	54.5046		968	87	66.1921		968	60	67.9586		968	47	54.1319		968	62	61.736		968	44	30.2898		968	41	30.6955		968	38
969	29	19.5821		969	25	20.3659		969	27	24.866		969	22	22.7523		969	58	59.1323		969	44	54.5615		969	65	66.2864		969	60	67.912		969	58	54.2129		969	49	61.6915		969	28	30.161		969	35	30.7731		969	33
970	23	19.557		970	12	20.3117		970	20	24.8796		970	30	22.6595		970	62	59.0529		970	40	54.6395		970	60	66.2723		970	77	67.9827		970	37	54.2739		970	50	61.5461		970	36	30.1449		970	20	31.0259		970	31
971	17	19.5327		971	17	20.3021		971	30	24.8772		971	21	22.6697		971	66	59.1398		971	51	54.749		971	62	66.1417		971	79	68.0133		971	71	54.3886		971	57	61.6119		971	37	30.1355		971	27	30.9372		971	40
972	27	19.4248		972	28	20.3512		972	31	24.8489		972	33	22.697		972	60	59.1236		972	49	54.8613		972	56	65.9658		972	82	68.0945		972	54	54.5777		972	54	61.6569		972	25	29.949		972	29	30.8715		972	33
973	15	19.3212		973	14	20.3479		973	30	24.7457		973	28	22.71		973	53	59.214		973	68	55.0091		973	68	65.9383		973	66	68.0946		973	52	54.5171		973	53	61.6784		973	39	29.8712		973	36	30.8746		973	24
974	17	19.2376		974	24	20.4143		974	23	24.7106		974	18	22.6761		974	56	59.1947		974	60	55.0624		974	68	65.9288		974	92	67.96		974	73	54.4908		974	74	61.8863		974	45	29.8179		974	26	30.7601		974	25
975	17	19.1597		975	15	20.414		975	34	24.7629		975	24	22.6332		975	62	59.3485		975	52	55.0424		975	63	65.9454		975	56	68.0467		975	48	54.576		975	62	61.8426		975	37	29.8159		975	26	30.7802		975	37
976	17	19.088		976	15	20.4925		976	32	24.7524		976	24	22.6616		976	50	59.4645		976	55	54.8714		976	64	65.8625		976	59	68.0913		976	47	54.6959		976	65	61.9317		976	23	29.8056		976	34	30.7428		976	44
977	25	18.9769		977	19	20.5603		977	19	24.8895		977	20	22.6436		977	57	59.5224		977	52	54.783		977	76	65.8413		977	64	68.0685		977	47	54.7866		977	58	62.0752		977	25	29.9302		977	37	30.7177		977	58
978	32	18.8476		978	23	20.5508		978	36	24.9144		978	19	22.6707		978	62	59.5455		978	50	54.8066		978	56	65.9427		978	60	68.2333		978	57	54.7689		978	57	62.0607		978	30	29.82		978	35	30.7536		978	43
979	22	18.8293		979	16	20.5693		979	27	24.8863		979	25	22.5929		979	68	59.5402		979	54	54.8066		979	73	65.8513		979	71	68.2939		979	52	54.7823		979	80	62.1133		979	22	29.8001		979	29	30.7751		979	31
980	16	18.7364		980	24	20.5625		980	18	24.91		980	20	22.6186		980	57	59.7569		980	52	54.8257		980	54	65.8333		980	70	68.2648		980	66	54.827		980	69	62.1479		980	26	29.7981		980	23	30.8505		980	34
981	25	18.7029		981	19	20.5691		981	27	24.9419		981	36	22.5693		981	72	59.8436		981	52	54.9716		981	74	65.8129		981	57	68.2098		981	47	54.8927		981	61	62.3152		981	35	29.7266		981	25	30.9122		981	41
982	20	18.6017		982	26	20.5405		982	18	24.8927		982	17	22.5405		982	72	59.9448		982	64	54.8328		982	78	65.8236		982	81	68.1325		982	63	54.9613		982	50	62.2893		982	34	29.7436		982	25	30.8581		982	28
983	41	18.4908		983	29	20.5442		983	37	24.813		983	18	22.5982		983	47	59.9425		983	42	54.8402		983	73	65.8585		983	87	68.1978		983	60	54.9992		983	59	62.3691		983	37	29.6955		983	25	30.844		983	34
984	17	18.4156		984	19	20.5938		984	22	24.7993		984	14	22.7216		984	72	60.0697		984	59	54.7827		984	77	65.966		984	67	68.256		984	42	55.0226		984	55	62.2259		984	28	29.7531		984	28	30.8813		984	27
985	20	18.3475		985	17	20.5319		985	25	24.9422		985	21	22.7233		985	48	60.116		985	64	54.8094		985	42	65.9153		985	64	68.3016		985	57	54.9314		985	73	62.253		985	20	29.8242		985	38	31.007		985	44
986	11	18.2638		986	19	20.5061		986	23	24.8898		986	18	22.7224		986	69	60.0937		986	52	54.7355		986	70	66.0085		986	74	68.154		986	60	54.8746		986	67	62.2331		986	40	29.8491		986	30	30.9329		986	41
987	23	18.1563		987	18	20.5001		987	23	24.9835		987	34	22.7363		987	49	60.1197		987	54	54.7816		987	62	65.9956		987	80	68.1887		987	68	54.9176		987	68	62.4129		987	24	29.9033		987	15	30.9589		987	33
988	32	18.0926		988	17	20.4551		988	16	24.9936		988	21	22.8398		988	56	60.1666		988	74	54.9299		988	62	65.8374		988	65	68.2316		988	64	54.9436		988	58	62.4266		988	27	29.9441		988	39	30.9391		988	30
989	17	18.0827		989	24	20.3845		989	30	24.9281		989	29	22.7841		989	62	60.1155		989	48	54.9507		989	69	65.8705		989	70	68.1933		989	54	54.9563		989	54	62.4278		989	30	29.9924		989	42	30.8575		989	32
990	18	18.0144		990	20	20.4019		990	30	24.8985		990	20	22.8776		990	68	60.1734		990	63	54.9703		990	78	65.8118		990	71	68.139		990	58	55.0091		990	70	62.5127		990	30	29.8985		990	30	30.9292		990	38
991	18	17.9997		991	19	20.3893		991	24	25.0122		991	28	22.9134		991	67	60.2505		991	55	55.0487		991	79	65.9077		991	65	68.0898		991	59	54.9556		991	68	62.4417		991	32	30.0095		991	27	30.9659		991	24
992	20	17.9339		992	22	20.3299		992	31	25.0316		992	21	22.8739		992	59	60.1569		992	61	55.1198		992	53	65.8792		992	64	68.0712		992	64	54.9566		992	57	62.5304		992	39	29.9237		992	33	30.9994		992	39
993	14	17.8222		993	24	20.3364		993	28	25.1011		993	17	22.901		993	56	60.1427		993	67	55.2348		993	58	65.8459		993	62	68.1168		993	34	54.8825		993	69	62.5679		993	43	29.9208		993	34	31.0173		993	41
994	22	17.8001		994	15	20.3201		994	16	25.1399		994	13	22.9209		994	64	60.1672		994	63	55.2956		994	70	65.7783		994	57	68.0964		994	52	54.8401		994	64	62.4456		994	38	30.0807		994	26	31.0618		994	29
995	18	17.7268		995	16	20.3489		995	25	25.1726		995	20	22.8823		995	64	60.1829		995	57	55.238		995	46	65.8355		995	62	68.2477		995	51	54.7936		995	74	62.5152		995	37	30.0519		995	32	31.1158		995	39
996	22	17.6225		996	22	20.3791		996	22	25.1888		996	20	22.9428		996	49	60.2389		996	46	55.2791		996	58	65.9311		996	69	68.2194		996	45	54.8477		996	69	62.6157		996	29	30.1405		996	38	31.0923		996	52
997	28	17.5394		997	16	20.3113		997	25	25.1312		997	24	22.915		997	61	60.2623		997	76	55.421		997	41	66.022		997	71	68.3516		997	56	54.8875		997	69	62.611		997	30	30.2614		997	33	31.1202		997	32
998	20	17.4174		998	15	20.2783		998	26	25.0452		998	32	22.9168		998	52	60.219		998	62	55.3819		998	71	65.9892		998	62	68.2883		998	55	54.8439		998	50	62.5987		998	23	30.0551		998	36	31.1489		998	41
999	12	17.3771		999	30	20.2208		999	26	24.9891		999	17	22.9765		999	58	60.1417		999	53	55.3802		999	68	65.9664		999	70	68.2248		999	56	54.7932		999	62	62.5913		999	24	30.0633		999	33	31.1778		999	30
1000	14	17.2925		1000	21	20.1912		1000	19	25.0148		1000	26	22.974		1000	56	60.2407		1000	46	55.3709		1000	65	66.0772		1000	63	68.2127		1000	44	54.7734		1000	65	62.732		1000	16	30.084		1000	34	31.1135		1000	25
				1001	16	20.1527		1001	25	25.0642		1001	30	22.9338		1001	45	60.2361		1001	54	55.3925		1001	69	66.0316		1001	77	68.1774		1001	53	54.8394		1001	79	62.6981		1001	34	30.1933		1001	31	31.0245		1001	38
				1002	19	20.1738		1002	25	24.9673		1002	15	22.9093		1002	61	60.2602		1002	70	55.4129		1002	71	66.0063		1002	70	68.1622		1002	50	54.9053		1002	59	62.8544		1002	27	30.1977		1002	32	31.1278		1002	26
				1003	19	20.2039		1003	28	24.9997		1003	38	22.9421		1003	53	60.306		1003	69	55.3568		1003	54	66.0004		1003	65	68.1381		1003	46	54.9221		1003	62	63.0897		1003	25	30.1651		1003	27	31.075		1003	44
				1004	13	20.2205		1004	34	24.9098		1004	21	22.9058		1004	51	60.3595		1004	45	55.5037		1004	65	65.9373		1004	61	68.2557		1004	57	54.9523		1004	83	63.1117		1004	32	30.2469		1004	24	31.0186		1004	41
				1005	10	20.2458		1005	29	24.9648		1005	23	22.8555		1005	66	60.5606		1005	57	55.5163		1005	67	65.8626		1005	71	68.377		1005	47	55.0088		1005	74	63.0862		1005	35	30.208		1005	27	31.0067		1005	35
				1006	18	20.2343		1006	29	24.9736		1006	14	22.7856		1006	63	60.4822		1006	58	55.4619		1006	79	65.7526		1006	69	68.4237		1006	45	54.9876		1006	64	63.1269		1006	21	30.1721		1006	32	31.0782		1006	55
				1007	27	20.253		1007	27	24.9525		1007	14	22.7872		1007	51	60.5566		1007	53	55.5497		1007	68	65.6741		1007	72	68.4917		1007	53	55.1381		1007	51	63.2921		1007	28	30.1929		1007	51	31.129		1007	35
				1008	21	20.2423		1008	28	24.9718		1008	13	22.7296		1008	63	60.6037		1008	53	55.3764		1008	73	65.657		1008	59	68.3991		1008	59	55.1786		1008	52	63.2774		1008	26	30.2364		1008	37	31.1344		1008	40
				1009	20	20.1929		1009	25	25.0255		1009	13	22.7838		1009	70	60.5472		1009	55	55.444		1009	70	65.5375		1009	70	68.4637		1009	68	55.1887		1009	88	63.3635		1009	27	30.3039		1009	32	31.0284		1009	29
				1010	28	20.2177		1010	30	25.0497		1010	18	22.7631		1010	73	60.6331		1010	60	55.3375		1010	72	65.3245		1010	68	68.5567		1010	66	55.1119		1010	67	63.3844		1010	34	30.3127		1010	21	30.9687		1010	46
				1011	20	20.244		1011	26	25.0812		1011	24	22.8087		1011	58	60.5821		1011	60	55.377		1011	59	65.3795		1011	69	68.5463		1011	54	55.1688		1011	74	63.3694		1011	25	30.3126		1011	29	30.8886		1011	31
				1012	14	20.2336		1012	24	25.0305		1012	16	22.8296		1012	68	60.801		1012	56	55.2381		1012	44	65.0808		1012	79	68.6025		1012	56	55.2419		1012	58	63.4357		1012	32	30.1945		1012	24	30.9661		1012	22
				1013	17	20.2687		1013	25	25.0062		1013	53	22.7803		1013	48	60.7434		1013	56	55.2104		1013	47	65.0965		1013	52	68.7678		1013	55	55.1804		1013	67	63.413		1013	32	30.2573		1013	23	30.8968		1013	34
				1014	20	20.2675		1014	17	24.9766		1014	19	22.7437		1014	58	60.7951		1014	47	55.3714		1014	57	65.1606		1014	56	68.7594		1014	60	55.2297		1014	69	63.3405		1014	30	30.227		1014	30	30.8083		1014	34
				1015	18	20.2128		1015	25	24.966		1015	27	22.8164		1015	69	60.8677		1015	52	55.3498		1015	78	65.0843		1015	75	68.9148		1015	55	55.3139		1015	54	63.4445		1015	17	30.0901		1015	38	30.8098		1015	43
				1016	18	20.1938		1016	16	24.9044		1016	21	22.8208		1016	56	60.9256		1016	59	55.3763		1016	71	65.1819		1016	79	68.9111		1016	49	55.353		1016	62	63.6798		1016	32	30.1009		1016	30	30.7956		1016	38
				1017	16	20.1971		1017	32	24.9247		1017	14	22.9918		1017	63	60.9238		1017	64	55.4449		1017	61	65.1886		1017	52	68.8209		1017	59	55.4075		1017	68	63.7667		1017	30	30.0743		1017	30	30.7483		1017	31
				1018	18	20.2084		1018	26	24.8929		1018	41	23.0213		1018	60	60.9643		1018	50	55.4619		1018	62	65.2649		1018	66	68.8567		1018	52	55.6453		1018	59	63.8464		1018	30	30.0624		1018	29	30.7771		1018	42
				1019	21	20.2205		1019	20	24.8557		1019	23	23.0271		1019	71	60.9733		1019	55	55.5527		1019	76	65.4455		1019	77	68.7719		1019	52	55.5862		1019	66	63.8721		1019	26	30.1981		1019	34	30.7092		1019	49
				1020	27	20.1646		1020	15	24.9312		1020	22	23.0124		1020	73	60.8978		1020	45	55.6245		1020	67	65.3963		1020	59	68.6721		1020	60	55.6275		1020	59	63.8628		1020	28	30.2022		1020	30	30.7654		1020	38
				1021	14	20.1444		1021	22	24.908		1021	24	22.9539		1021	56	60.9426		1021	49	55.6016		1021	62	65.4299		1021	58	68.6704		1021	54	55.6081		1021	55	64.0722		1021	32	30.2102		1021	32	30.7388		1021	34
				1022	14	20.1618		1022	28	24.8617		1022	18	23.0234		1022	59	61.0819		1022	60	55.6964		1022	79	65.377		1022	70	68.6612		1022	41	55.4871		1022	60	64.187		1022	34	30.1601		1022	39	30.7465		1022	36
				1023	18	20.1421		1023	19	24.8679		1023	20	22.9925		1023	60	61.2256		1023	52	55.6557		1023	69	65.4111		1023	74	68.6285		1023	54	55.4751		1023	61	64.3016		1023	23	30.2028		1023	31	30.8129		1023	41
				1024	20	20.0759		1024	21	24.8426		1024	21	23.0165		1024	50	61.432		1024	59	55.6846		1024	76	65.4562		1024	58	68.6377		1024	47	55.5537		1024	70	64.2405		1024	26	30.2038		1024	24	31.0332		1024	29
				1025	20	20.0833		1025	20	24.9121		1025	27	22.9424		1025	52	61.5453		1025	51	55.6644		1025	61	65.4275		1025	64	68.779		1025	59	55.6286		1025	69	64.2612		1025	22	30.2487		1025	28	31.0289		1025	35
				1026	18	20.0838		1026	19	24.8607		1026	23	22.9636		1026	60	61.5271		1026	49	55.6078		1026	54	65.3983		1026	63	68.7992		1026	45	55.453		1026	65	64.4053		1026	33	30.2828		1026	29	31.0952		1026	41
				1027	23	20.0312		1027	30	24.8074		1027	27	22.8656		1027	46	61.4306		1027	51	55.7658		1027	87	65.48		1027	67	68.9328		1027	62	55.4842		1027	51	64.3787		1027	32	30.2012		1027	38	31.1021		1027	26
				1028	18	20.0377		1028	30	24.8114		1028	33	22.887		1028	65	61.3668		1028	60	55.7807		1028	67	65.553		1028	63	68.9038		1028	61	55.6109		1028	57	64.4271		1028	27	30.1773		1028	26	31.0841		1028	36
				1029	20	20.045		1029	25	24.8761		1029	24	22.7479		1029	55	61.5581		1029	55	55.7452		1029	50	65.584		1029	87	68.9768		1029	42	55.6179		1029	64	64.466		1029	20	30.147		1029	35	31.1381		1029	33
				1030	21	20.0378		1030	22	25.0479		1030	23	22.7316		1030	83	61.714		1030	58	55.8658		1030	52	65.6834		1030	67	69.0718		1030	64	55.502		1030	53	64.4557		1030	43	30.1419		1030	36	31.0569		1030	33
				1031	19	19.9696		1031	25	25.1071		1031	27	22.7358		1031	67	61.8856		1031	57	55.8134		1031	59	65.6942		1031	69	69.1324		1031	58	55.4062		1031	66	64.3953		1031	30	30.1159		1031	34	30.9767		1031	32
				1032	26	19.952		1032	25	25.0447		1032	31	22.6032		1032	45	61.8882		1032	45	55.799		1032	69	65.5658		1032	77	68.9706		1032	56	55.5441		1032	61	64.4487		1032	28	30.0627		1032	42	31.07		1032	28
				1033	25	19.9035		1033	26	25.1064		1033	23	22.7502		1033	44	61.8591		1033	58	55.9286		1033	65	65.6136		1033	56	68.848		1033	57	55.4434		1033	68	64.521		1033	16	30.1324		1033	35	31.022		1033	35
				1034	19	19.945		1034	31	25.0698		1034	26	22.6644		1034	63	62.0034		1034	53	55.8921		1034	58	65.6624		1034	64	68.7662		1034	48	55.5511		1034	70	64.6177		1034	19	30.1432		1034	28	31.0466		1034	27
				1035	21	19.9281		1035	30	25.0103		1035	20	22.6672		1035	90	62.1593		1035	53	56.0674		1035	68	65.6741		1035	62	68.7994		1035	57	55.5021		1035	42	64.6406		1035	44	30.1253		1035	39	31.2207		1035	30
				1036	21	19.9109		1036	22	25.0443		1036	27	22.6455		1036	63	62.1079		1036	57	56.153		1036	61	65.7619		1036	72	68.925		1036	57	55.7039		1036	72	64.764		1036	30	30.1759		1036	39	31.157		1036	29
				1037	20	19.9317		1037	32	25.1288		1037	21	22.7582		1037	68	62.2052		1037	66	56.1292		1037	63	65.5206		1037	61	68.8288		1037	45	55.7383		1037	59	64.7877		1037	37	30.2401		1037	28	31.3857		1037	36
				1038	25	19.9082		1038	34	25.1094		1038	15	22.7711		1038	61	62.2676		1038	63	56.1442		1038	63	65.5995		1038	92	69.0126		1038	53	55.7168		1038	76	64.697		1038	33	30.2498		1038	26	31.4757		1038	45
				1039	17	19.8612		1039	21	25.0743		1039	18	22.6977		1039	61	62.3466		1039	59	56.2314		1039	55	65.4841		1039	85	69.0683		1039	51	55.7735		1039	70	64.6475		1039	35	30.2544		1039	31	31.4769		1039	36
				1040	23	19.8278		1040	24	25.12		1040	12	22.6534		1040	55	62.3222		1040	61	56.2476		1040	72	65.5121		1040	77	69.228		1040	67	55.8528		1040	63	64.651		1040	14	30.3015		1040	29	31.4792		1040	40
				1041	28	19.7704		1041	21	25.0828		1041	30	22.6093		1041	53	62.4575		1041	36	56.2439		1041	63	65.5481		1041	66	69.1713		1041	53	55.9172		1041	47	64.6877		1041	29	30.2269		1041	24	31.6197		1041	31
				1042	20	19.6803		1042	30	25.0056		1042	23	22.5676		1042	54	62.343		1042	63	56.2558		1042	56	65.5319		1042	64	69.2071		1042	73	56.0137		1042	66	64.6979		1042	31	30.228		1042	26	31.6201		1042	37
				1043	19	19.6554		1043	21	24.948		1043	7	22.6004		1043	59	62.4515		1043	50	56.1383		1043	71	65.5814		1043	78	69.0821		1043	54	55.996		1043	59	64.7447		1043	32	30.204		1043	23	31.6002		1043	39
				1044	19	19.6531		1044	17	24.8632		1044	50	22.5485		1044	66	62.4934		1044	52	56.2436		1044	56	65.5329		1044	65	69.0679		1044	44	55.9812		1044	68	64.7828		1044	42	30.1555		1044	27	31.6328		1044	39
				1045	14	19.6288		1045	53	24.8024		1045	18	22.4594		1045	61	62.4827		1045	55	56.2138		1045	76	65.6553		1045	52	69.2708		1045	45	56.1574		1045	58	64.8307		1045	40	30.2775		1045	28	31.6541		1045	25
				1046	20	19.566		1046	21	24.7899		1046	19	22.4905		1046	63	62.6129		1046	60	56.2294		1046	61	65.6723		1046	73	69.3886		1046	62	56.1054		1046	52	64.8113		1046	31	30.1471		1046	36	31.6569		1046	39
				1047	23	19.4933		1047	30	24.8488		1047	25	22.4309		1047	56	62.719		1047	63	56.2875		1047	70	65.7649		1047	86	69.4415		1047	53	56.0518		1047	73	64.8018		1047	27	30.2785		1047	37	31.7008		1047	34
				1048	13	19.464		1048	19	24.7575		1048	27	22.4227		1048	72	62.7408		1048	60	56.2686		1048	57	65.8979		1048	52	69.4306		1048	52	56.1301		1048	74	64.7322		1048	26	30.3334		1048	34	31.7162		1048	48
				1049	23	19.4804		1049	34	24.6066		1049	24	22.3841		1049	68	62.8219		1049	59	56.2729		1049	56	65.9		1049	66	69.4241		1049	61	56.2614		1049	57	64.7376		1049	26	30.3527		1049	31	31.6657		1049	23
				1050	19	19.5293		1050	23	24.5098		1050	20	22.4935		1050	61	62.9089		1050	65	56.1052		1050	68	65.8001		1050	77	69.5089		1050	56	56.3061		1050	57	64.5869		1050	27	30.4587		1050	36	31.6825		1050	36
				1051	21	19.551		1051	18	24.4094		1051	17	22.5052		1051	64	62.9078		1051	45	56.0777		1051	67	66.0214		1051	70	69.4406		1051	47	56.4322		1051	52	64.6439		1051	46	30.3365		1051	40	31.5593		1051	36
				1052	22	19.5289		1052	16	24.3027		1052	25	22.4574		1052	68	62.9444		1052	58	56.1089		1052	78	66.0527		1052	73	69.4036		1052	62	56.5201		1052	75	64.7589		1052	31	30.4703		1052	26	31.6608		1052	31
				1053	28	19.4531		1053	20	24.4411		1053	14	22.3859		1053	58	62.9907		1053	53	56.041		1053	83	66.1275		1053	71	69.5534		1053	70	56.4424		1053	62	64.9147		1053	31	30.5626		1053	25	31.5758		1053	33
				1054	18	19.4662		1054	25	24.4148		1054	24	22.2602		1054	55	62.8798		1054	51	55.9789		1054	85	66.2358		1054	63	69.4789		1054	59	56.5373		1054	61	64.8497		1054	31	30.8026		1054	32	31.5932		1054	37
				1055	18	19.4733		1055	23	24.4328		1055	32	22.098		1055	60	62.8599		1055	52	55.9979		1055	62	66.1829		1055	67	69.6008		1055	69	56.566		1055	71	64.9809		1055	33	30.7759		1055	28	31.6305		1055	45
				1056	19	19.5123		1056	26	24.4794		1056	20	22.1158		1056	60	62.7107		1056	59	56.0214		1056	65	66.2209		1056	62	69.7851		1056	70	56.8207		1056	51	64.9211		1056	25	30.8887		1056	26	31.5626		1056	28
				1057	13	19.5312		1057	28	24.3373		1057	23	22.0231		1057	58	62.6622		1057	66	56.0262		1057	65	66.1877		1057	77	69.7543		1057	43	56.8194		1057	72	64.8927		1057	32	30.8956		1057	28	31.5548		1057	41
				1058	20	19.4754		1058	20	24.2991		1058	18	22.0663		1058	67	62.7806		1058	60	56.1178		1058	59	66.2941		1058	75	69.7844		1058	65	56.6896		1058	64	64.8807		1058	34	30.8793		1058	30	31.5776		1058	33
				1059	25	19.4787		1059	24	24.3002		1059	14	21.9626		1059	60	62.9401		1059	58	56.1986		1059	70	66.2452		1059	69	69.9082		1059	52	56.7759		1059	68	64.8326		1059	22	30.9439		1059	28	31.4292		1059	39
				1060	24	19.4983		1060	30	24.192		1060	21	21.9934		1060	71	62.9829		1060	57	56.2339		1060	83	66.2947		1060	73	69.9298		1060	62	56.88		1060	88	64.7891		1060	41	31.0336		1060	31	31.5418		1060	39
				1061	22	19.4508		1061	28	24.1463		1061	17	21.8601		1061	58	62.9893		1061	59	56.221		1061	60	66.3419		1061	65	69.9587		1061	64	56.9312		1061	74	64.9161		1061	34	31.0459		1061	40	31.5885		1061	36
				1062	29	19.4094		1062	32	24.0934		1062	25	21.7884		1062	70	62.8791		1062	61	56.2145		1062	67	66.2314		1062	79	69.9119		1062	53	56.9961		1062	66	65.0338		1062	28	31.0648		1062	25	31.605		1062	40
				1063	17	19.3973		1063	31	24.2417		1063	32	21.8519		1063	69	62.8791		1063	60	56.206		1063	63	66.1		1063	72	69.9608		1063	60	57.065		1063	58	65.0519		1063	21	31.0321		1063	44	31.6029		1063	40
				1064	21	19.4084		1064	23	24.0829		1064	22	21.8569		1064	51	62.847		1064	53	56.2164		1064	76	66.086		1064	70	70.0025		1064	56	57.1816		1064	66	65.0138		1064	38	30.8826		1064	25	31.6069		1064	32
				1065	14	19.421		1065	23	24.02		1065	19	21.847		1065	55	62.9428		1065	55	56.2073		1065	77	66.3336		1065	60	70.1924		1065	55	57.3521		1065	62	65.1226		1065	31	30.8966		1065	31	31.675		1065	45
				1066	28	19.4578		1066	15	23.9587		1066	29	21.8445		1066	74	62.9608		1066	50	56.4478		1066	62	66.4944		1066	89	70.2306		1066	54	57.2931		1066	63	65.1529		1066	31	30.8402		1066	25	31.6593		1066	38
				1067	17	19.4437		1067	22	23.9067		1067	22	21.7835		1067	54	63.0029		1067	64	56.6277		1067	77	66.725		1067	68	70.2419		1067	63	57.4418		1067	58	65.1121		1067	34	30.8769		1067	29	31.6215		1067	42
				1068	17	19.5443		1068	22	24.0125		1068	18	21.7693		1068	62	63.1084		1068	61	56.5748		1068	53	66.7997		1068	69	70.2039		1068	69	57.5321		1068	84	65.1547		1068	27	30.9232		1068	25	31.5313		1068	26
				1069	22	19.5816		1069	23	23.9477		1069	23	21.7355		1069	73	63.1591		1069	44	56.5221		1069	60	67.0867		1069	73	70.1789		1069	59	57.5911		1069	59	65.0716		1069	42	31.0947		1069	29	31.4994		1069	29
				1070	23	19.6135		1070	23	23.9001		1070	28	21.7546		1070	80	63.2769		1070	59	56.4514		1070	60	67.0214		1070	62	70.2014		1070	57	57.7147		1070	78	64.9757		1070	28	31.1388		1070	21	31.4814		1070	32
				1071	22	19.5479		1071	23	23.9117		1071	20	21.7749		1071	60	63.2301		1071	48	56.3611		1071	73	67.0554		1071	66	70.246		1071	54	57.6629		1071	68	64.9069		1071	30	31.1097		1071	36	31.411		1071	42
				1072	14	19.5176		1072	19	23.8859		1072	30	21.7233		1072	74	63.1973		1072	40	56.4363		1072	61	66.9863		1072	64	70.3405		1072	44	57.8856		1072	64	64.8957		1072	47	31.1164		1072	39	31.3751		1072	33
				1073	23	19.5704		1073	38	23.9233		1073	16	21.8083		1073	62	63.1919		1073	52	56.3299		1073	64	67.036		1073	75	70.4045		1073	57	57.9169		1073	64	64.9769		1073	41	31.1315		1073	33	31.3605		1073	45
				1074	21	19.5191		1074	23	23.9481		1074	26	21.8732		1074	75	63.2297		1074	56	56.4791		1074	60	67.0553		1074	75	70.4568		1074	59	57.9487		1074	55	64.984		1074	33	31.2281		1074	43	31.3332		1074	48
				1075	17	19.5421		1075	19	24.0018		1075	22	21.8915		1075	56	63.2051		1075	60	56.548		1075	62	67.1665		1075	63	70.7348		1075	54	58.199		1075	75	65.1899		1075	28	31.3805		1075	28	31.2635		1075	43
				1076	10	19.4978		1076	19	24.0626		1076	16	21.8859		1076	61	63.3427		1076	63	56.5783		1076	89	67.2395		1076	77	70.6123		1076	64	58.2262		1076	74	65.2603		1076	30	31.4326		1076	43	31.2155		1076	39
				1077	12	19.4518		1077	16	24.0753		1077	25	21.9253		1077	68	63.2318		1077	50	56.5264		1077	77	67.2528		1077	84	70.512		1077	63	58.2137		1077	73	65.2277		1077	23	31.4396		1077	39	31.2565		1077	40
				1078	17	19.4344		1078	21	24.015		1078	21	21.875		1078	70	63.254		1078	48	56.4327		1078	61	67.5127		1078	52	70.4573		1078	62	58.2576		1078	73	65.1177		1078	47	31.4939		1078	29	31.3426		1078	34
				1079	17	19.4474		1079	25	24.1417		1079	27	21.8758		1079	70	63.356		1079	60	56.414		1079	77	67.5455		1079	77	70.4247		1079	62	58.3803		1079	63	65.1568		1079	44	31.4062		1079	34	31.3844		1079	34
				1080	14	19.4079		1080	22	24.2309		1080	20	21.9197		1080	48	63.4214		1080	43	56.46		1080	62	67.6158		1080	84	70.4955		1080	59	58.2959		1080	61	65.2511		1080	27	31.43		1080	29	31.4178		1080	44
				1081	21	19.4282		1081	24	24.2194		1081	26	21.9029		1081	60	63.4866		1081	58	56.4735		1081	69	67.5536		1081	77	70.5664		1081	51	58.4765		1081	59	65.3662		1081	33	31.4562		1081	31	31.3877		1081	30
				1082	25	19.4118		1082	28	24.2503		1082	20	22.0582		1082	63	63.6113		1082	72	56.4333		1082	70	67.6134		1082	77	70.5448		1082	48	58.4997		1082	72	65.4505		1082	29	31.4894		1082	44	31.3173		1082	28
				1083	23	19.4486		1083	27	24.176		1083	15	22.0412		1083	70	63.7763		1083	62	56.4922		1083	67	67.7109		1083	71	70.7668		1083	63	58.5758		1083	66	65.3965		1083	40	31.452		1083	34	31.3113		1083	50
				1084	16	19.5107		1084	24	24.3037		1084	14	22.0503		1084	66	63.7813		1084	62	56.5177		1084	53	67.9095		1084	67	70.9329		1084	54	58.7437		1084	79	65.4723		1084	24	31.5814		1084	29	31.1914		1084	37
				1085	26	19.4997		1085	15	24.2683		1085	16	21.9736		1085	63	63.9834		1085	60	56.6041		1085	74	68.015		1085	57	70.9318		1085	64	58.758		1085	64	65.52		1085	25	31.4669		1085	23	31.1391		1085	36
				1086	16	19.4732		1086	23	24.2627		1086	21	21.8746		1086	69	63.9581		1086	69	56.6836		1086	64	68.0133		1086	97	70.9817		1086	58	58.7997		1086	68	65.6479		1086	26	31.4056		1086	45	31.1777		1086	38
				1087	19	19.461		1087	13	24.3077		1087	22	21.8795		1087	58	64.0212		1087	50	56.6812		1087	61	68.1108		1087	64	71.0537		1087	50	58.8814		1087	55	65.638		1087	28	31.5739		1087	33	31.1432		1087	30
				1088				1088	23	24.298		1088	14	21.8644		1088	70	63.9428		1088	46	56.6262		1088	76	68.2296		1088	58	71.1742		1088	59	59.0051		1088	65	65.743		1088	31	31.6197		1088	31	31.1038		1088	20
				1089				1089	25	24.2118		1089	20	21.8022		1089	65	64.0237		1089	56	56.7915		1089	59	68.2493		1089	68	71.2068		1089	62	59.1997		1089	58	65.7064		1089	24	31.6098		1089	37	31.2009		1089	28
				1090				1090	24	24.23		1090	21	21.701		1090	64	64.0203		1090	53	56.8147		1090	71	68.2717		1090	79	71.1594		1090	61	59.26		1090	58	65.6901		1090	39	31.5853		1090	21	31.3067		1090	31
				1091				1091	21	24.2872		1091	19	21.65		1091	55	64.0574		1091	53	56.9609		1091	75	68.4775		1091	86	71.1839		1091	54	59.3726		1091	80	65.7704		1091	30	31.5771		1091	24	31.3009		1091	34
				1092				1092	24	24.2847		1092	23	21.7848		1092	65	64.128		1092	52	56.9934		1092	62	68.7087		1092	65	71.2532		1092	55	59.5148		1092	64	65.8092		1092	43	31.5561		1092	28	31.2418		1092	42
				1093				1093	11	24.3277		1093	20	21.6088		1093	71	64.1397		1093	48	57.0919		1093	64	68.6492		1093	70	71.3406		1093	68	59.6583		1093	68	65.7675		1093	27	31.6356		1093	32	31.3151		1093	30
				1094				1094	26	24.4156		1094	21	21.5994		1094	68	64.128		1094	49	57.1847		1094	65	68.6623		1094	76	71.393		1094	64	59.5754		1094	67	65.8607		1094	21	31.7057		1094	20	31.364		1094	26
				1095				1095	19	24.395		1095	27	21.4907		1095	62	64.2921		1095	68	57.1564		1095	64	68.7869		1095	60	71.402		1095	71	59.5275		1095	68	65.8156		1095	26	31.8031		1095	23	31.2922		1095	27
				1096				1096	20	24.4155		1096	21	21.4049		1096	57	64.2696		1096	52	57.1843		1096	62	68.8018		1096	75	71.3839		1096	59	59.6426		1096	61	65.983		1096	26	31.8372		1096	31	31.236		1096	32
				1097				1097	31	24.3971		1097	24	21.38		1097	66	64.2097		1097	40	57.0629		1097	67	68.8243		1097	73	71.3807		1097	57	59.5607		1097	68	66.1433		1097	28	31.7206		1097	30	31.2355		1097	31
				1098				1098	29	24.3708		1098	21	21.3926		1098	72	64.2514		1098	62	57.2289		1098	72	68.7353		1098	84	71.4532		1098	61	59.5916		1098	70	66.2005		1098	63	31.7641		1098	32	31.2521		1098	23
				1099				1099	27	24.433		1099	14	21.4671		1099	81	64.1796		1099	55	57.3248		1099	73	68.9158		1099	70	71.3766		1099	67	59.7115		1099	62	66.1527		1099	28	31.703		1099	28	31.2334		1099	30
				1100				1100	21	24.4415		1100	19	21.3869		1100	67	64.1733		1100	59	57.2002		1100	54	68.8964		1100	79	71.34		1100	62	59.7996		1100	63	66.2207		1100	27	31.7512		1100	28	31.2976		1100	33
				1101				1101	24	24.3452		1101	26	21.4195		1101	66	64.1724		1101	57	57.144		1101	77	68.9396		1101	68	71.3928		1101	46	59.642		1101	59	66.3096		1101	25	31.6968		1101	39	31.2725		1101	41
				1102				1102	34	24.3746		1102	24	21.4843		1102	67	64.0407		1102	51	57.2479		1102	57	69.0864		1102	75	71.4748		1102	66	59.8032		1102	59	66.5265		1102	29	31.803		1102	18	31.293		1102	42
				1103				1103	24	24.4093		1103	12	21.3936		1103	64	63.9609		1103	60	57.3889		1103	71	69.1592		1103	70	71.5289		1103	58	59.7378		1103	63	66.6226		1103	37	31.8256		1103	43	31.2395		1103	34
				1104				1104	40	24.4353		1104	26	21.5148		1104	67	63.9043		1104	52	57.5343		1104	75	69.1925		1104	69	71.4941		1104	56	59.7603		1104	65	66.6996		1104	29	31.8235		1104	38	31.209		1104	32
				1105				1105	19	24.5147		1105	25	21.5415		1105	49	63.8805		1105	51	57.4275		1105	78	69.244		1105	71	71.4367		1105	50	59.7812		1105	65	66.9053		1105	28	31.8361		1105	29	30.9861		1105	26
				1106				1106	21	24.5361		1106	34	21.4364		1106	71	63.9361		1106	66	57.4259		1106	75	69.2594		1106	64	71.3529		1106	60	59.6699		1106	68	66.9904		1106	28	31.8663		1106	34	30.8426		1106	42
				1107				1107	28	24.4716		1107	26	21.2836		1107	55	63.926		1107	47	57.551		1107	78	69.4931		1107	51	71.458		1107	52	59.6541		1107	69	67.1072		1107	27	31.8292		1107	26	30.8212		1107	45
				1108				1108	29	24.3903		1108	23	21.1842		1108	60	63.7241		1108	73	57.5257		1108	69	69.5271		1108	85	71.5103		1108	61	59.5712		1108	77	67.0853		1108	32	31.8275		1108	32	30.9978		1108	33
				1109				1109	27	24.373		1109	21	21.077		1109	79	63.8787		1109	54	57.4501		1109	82	69.704		1109	63	71.5524		1109	55	59.6405		1109	67	67.1746		1109	27	31.861		1109	40	31.0151		1109	32
				1110				1110	18	24.365		1110	20	20.9692		1110	57	63.8185		1110	77	57.3786		1110	87	69.9011		1110	67	71.6056		1110	57	59.7802		1110	70	67.47		1110	33	31.8622		1110	39	31.071		1110	23
				1111				1111	27	24.3959		1111	20	20.9135		1111	70	63.8928		1111	54	57.3863		1111	59	70.0296		1111	75	71.7016		1111	63	59.8877		1111	73	67.6176		1111	25	31.9081		1111	40	31.0192		1111	44
				1112				1112	23	24.355		1112	13	20.9768		1112	58	63.8652		1112	71	57.4423		1112	87	70.0014		1112	65	71.6342		1112	52	59.9959		1112	61	67.8525		1112	49	31.9376		1112	27	31.0531		1112	37
				1113				1113	22	24.3893		1113	24	20.9778		1113	67	63.8701		1113	54	57.5065		1113	72	69.8503		1113	57	71.6337		1113	67	60.0939		1113	77	67.9194		1113	22	32.0089		1113	44	31.0383		1113	36
				1114				1114	36	24.4583		1114	19	21.1778		1114	62	63.8075		1114	59	57.6134		1114	70	69.7159		1114	71	71.5964		1114	51	60.1897		1114	76	67.824		1114	29	32.0423		1114	40	30.9895		1114	43
				1115				1115	27	24.3685		1115	14	21.1242		1115	62	63.8518		1115	59	57.612		1115	73	69.7037		1115	62	71.61		1115	54	60.3285		1115	55	67.9641		1115	39	32.0827		1115	33	30.9394		1115	25
				1116				1116	31	24.3677		1116	20	21.1697		1116	66	63.8305		1116	67	57.6587		1116	70	69.8262		1116	65	71.7675		1116	57	60.4134		1116	54	67.916		1116	27	32.0076		1116	31	30.9444		1116	43
				1117				1117	21	24.291		1117	17	21.2375		1117	66	63.7898		1117	57	57.7335		1117	58	69.9873		1117	93	71.9245		1117	58	60.3846		1117	66	67.9117		1117	36	31.9689		1117	30	30.9366		1117	50
				1118				1118	30	24.3557		1118	13	21.2633		1118	61	63.8597		1118	57	57.8759		1118	61	70.0041		1118	73	71.8759		1118	54	60.4603		1118	63	67.9616		1118	28	32.0496		1118	20	31.0155		1118	35
				1119				1119	30	24.3549		1119	23	21.3658		1119	67	63.8466		1119	52	57.8608		1119	59	70.0114		1119	72	71.8088		1119	59	60.5928		1119	65	68.1056		1119	21	32.0682		1119	27	31.06		1119	30
				1120				1120	20	24.3818		1120	25	21.4353		1120	67	64.0053		1120	64	57.9475		1120	74	70.1678		1120	85	71.8642		1120	52	60.5652		1120	59	68.1488		1120	39	32.0846		1120	30	31.0948		1120	32
				1121				1121	22	24.2783		1121	25	21.4593		1121	73	64.099		1121	58	57.8376		1121	67	70.2059		1121	70	71.8226		1121	64	60.5558		1121	52	67.9724		1121	33	32.0107		1121	29	31.0771		1121	30
				1122				1122	31	24.255		1122	20	21.5643		1122	64	64.0601		1122	51	57.8371		1122	60	70.17		1122	76	71.7107		1122	74	60.5209		1122	71	67.9618		1122	37	32.035		1122	27	31.096		1122	31
				1123				1123	22	24.2763		1123	31	21.6137		1123	66	64.0574		1123	61	57.8731		1123	51	70.4031		1123	69	71.7251		1123	68	60.5348		1123	72	67.9417		1123	35	32.0239		1123	28	31.1531		1123	32
				1124				1124	25	24.2516		1124	20	21.6376		1124	56	63.996		1124	65	57.821		1124	69	70.4649		1124	70	71.7272		1124	52	60.5658		1124	73	67.9874		1124	34	31.925		1124	28	31.1223		1124	22
				1125				1125	16	24.2605		1125	24	21.6093		1125	50	63.9336		1125	62	57.9034		1125	68	70.596		1125	59	71.7204		1125	70	60.5932		1125	69	68.0702		1125	24	31.8416		1125	39	31.0391		1125	26
				1126				1126	28	24.2725		1126	18	21.6575		1126	68	63.8016		1126	65	57.8657		1126	70	70.5351		1126	70	71.6506		1126	89	60.6624		1126	50	68.1476		1126	25	31.7798		1126	30	31.0358		1126	38
				1127				1127	23	24.2282		1127	31	21.743		1127	66	63.8909		1127	43	57.7974		1127	59	70.4293		1127	68	71.5806		1127	59	60.6322		1127	64	68.1961		1127	31	31.8284		1127	30	31.0447		1127	28
				1128				1128	23	24.214		1128	17	21.8567		1128	68	63.7297		1128	61	57.7073		1128	63	70.618		1128	74	71.5188		1128	51	60.7341		1128	74	68.1597		1128	33	31.8254		1128	28	31.047		1128	39
				1129				1129	24	24.2471		1129	24	21.9716		1129	63	63.7104		1129	65	57.8187		1129	73	70.7202		1129	61	71.5084		1129	64	60.8654		1129	74	68.2068		1129	36	31.844		1129	26	31.0783		1129	28
				1130				1130	16	24.1924		1130	18	22.0431		1130	55	63.6618		1130	47	57.7667		1130	57	70.6977		1130	71	71.6853		1130	79	60.8063		1130	72	68.1922		1130	37	31.7985		1130	37	31.1506		1130	29
				1131				1131	16	24.1751		1131	20	22.1207		1131	61	63.8396		1131	64	57.9006		1131	74	70.6453		1131	71	71.7069		1131	75	60.8944		1131	79	68.1609		1131	32	31.9671		1131	40	31.1635		1131	37
				1132				1132	27	24.1351		1132	24	22.1468		1132	71	64.0042		1132	62	57.9935		1132	77	70.6766		1132	85	71.7417		1132	55	60.9974		1132	67	68.2747		1132	44	31.9862		1132	28	31.1051		1132	33
				1133				1133	14	24.1038		1133	26	22.2726		1133	62	63.873		1133	56	57.9044		1133	77	70.728		1133	84	71.8146		1133	70	60.9952		1133	56	68.2888		1133	28	31.9886		1133	34	31.2142		1133	23
				1134				1134	29	24.0811		1134	29	22.2735		1134	51	63.6266		1134	73	57.8388		1134	77	70.6549		1134	85	71.7513		1134	55	61.0816		1134	58	68.3979		1134	33	31.919		1134	26	31.2575		1134	35
				1135				1135	24	24.0689		1135	17	22.2486		1135	55	63.6774		1135	46	57.8131		1135	78	70.576		1135	73	71.7576		1135	68	61.0601		1135	76	68.6081		1135	35	31.7991		1135	25	31.1967		1135	24
				1136				1136	16	24.0902		1136	21	22.3582		1136	78	63.9038		1136	57	57.8528		1136	79	70.6965		1136	71	71.6573		1136	61	61.0886		1136	64	68.4385		1136	31	31.8817		1136	34	31.3005		1136	26
				1137				1137	19	24.0965		1137	16	22.4288		1137	53	63.9045		1137	67	57.9268		1137	111	70.6436		1137	80	71.7204		1137	63	61.0515		1137	59	68.549		1137	22	31.8624		1137	22	31.3538		1137	41
				1138				1138	25	24.2057		1138	10	22.4626		1138	78	63.9446		1138	59	58.1328		1138	61	70.6058		1138	72	71.6109		1138	54	61.0275		1138	79	68.4878		1138	31	31.9186		1138	29	31.3915		1138	28
				1139				1139	24	24.2643		1139	25	22.3696		1139	53	63.9126		1139	49	58.2553		1139	84	70.7433		1139	77	71.7887		1139	61	61.0655		1139	81	68.6287		1139	39	32.0039		1139	31	31.3368		1139	43
				1140				1140	19	24.169		1140	22	22.3805		1140	62	63.9404		1140	55	58.376		1140	70	70.6219		1140	56	72.0958		1140	58	60.9677		1140	65	68.7986		1140	36	32.0435		1140	36	31.319		1140	33
				1141				1141	25	24.1349		1141	26	22.3873		1141	53	63.8918		1141	51	58.3338		1141	71	70.5998		1141	86	72.273		1141	60	61.0371		1141	62	68.6271		1141	45	31.8941		1141	29	31.2864		1141	30
				1142				1142	22	24.0934		1142	28	22.4452		1142	71	63.8185		1142	71	58.2014		1142	72	70.675		1142	72	72.2032		1142	63	61.0406		1142	64	68.3993		1142	29	31.8904		1142	31	31.2516		1142	37
				1143				1143	26	24.1637		1143	14	22.4611		1143	61	63.823		1143	70	58.2894		1143	66	70.5674		1143	72	72.1993		1143	74	61.0419		1143	70	68.4758		1143	31	31.8638		1143	41	31.2136		1143	31
				1144				1144	37	24.2019		1144	22	22.4724		1144	65	63.8162		1144	49	58.228		1144	75	70.6818		1144	83	72.3209		1144	65	61.1074		1144	61	68.4674		1144	34	31.8674		1144	24	31.121		1144	31
				1145				1145	24	24.0664		1145	29	22.6783		1145	66	63.8537		1145	65	58.2317		1145	62	70.6433		1145	55	72.2561		1145	45	60.9903		1145	59	68.4953		1145	23	31.9184		1145	27	31.1441		1145	35
				1146				1146	17	24.2361		1146	19	22.724		1146	58	63.8541		1146	59	58.2115		1146	70	70.774		1146	64	72.0265		1146	64	60.8709		1146	78	68.55		1146	47	31.9739		1146	26	31.0241		1146	43
				1147				1147	17	24.2246		1147	21	22.7299		1147	56	63.8472		1147	51	58.2589		1147	69	70.6669		1147	79	72.007		1147	67	60.9958		1147	70	68.4639		1147	20	32.0007		1147	25	30.9971		1147	38
				1148				1148	29	24.2948		1148	23	22.744		1148	63	63.8388		1148	61	58.2279		1148	48	70.652		1148	76	72.1634		1148	53	61.0937		1148	74	68.5477		1148	28	31.9664		1148	18	31.091		1148	34
				1149				1149	33	24.2234		1149	20	22.8273		1149	63	63.9267		1149	63	58.21		1149	75	70.5557		1149	66	72.0646		1149	63	60.9948		1149	71	68.4517		1149	37	31.9449		1149	30	31.1245		1149	24
				1150				1150	35	24.2955		1150	13	22.9177		1150	55	63.9505		1150	68	58.2906		1150	81	70.457		1150	62	71.9703		1150	62	61.0828		1150	81	68.492		1150	33	31.884		1150	35	31.0911		1150	23
				1151				1151	35	24.2727		1151	18	22.8741		1151	56	64.0042		1151	62	58.4595		1151	55	70.4546		1151	74	72.0715		1151	53	61.0586		1151	62	68.3646		1151	43	31.8297		1151	39	31.0895		1151	40
				1152				1152	29	24.1612		1152	26	22.8825		1152	55	64.0482		1152	56	58.3722		1152	62	70.5039		1152	85	72.1634		1152	59	61.0101		1152	62	68.3158		1152	29	32.0146		1152	27	31.1288		1152	29
				1153				1153	13	24.1374		1153	19	22.9275		1153	57	64.0711		1153	62	58.3372		1153	70	70.6352		1153	56	72.1795		1153	65	61.1733		1153	49	68.4501		1153	32	32.028		1153	35	31.0943		1153	27
				1154				1154	25	24.0739		1154	30	22.8678		1154	77	63.9408		1154	63	58.2747		1154	70	70.7121		1154	65	72.1384		1154	65	61.2769		1154	93	68.4345		1154	29	32.0696		1154	26	30.9842		1154	44
				1155				1155	21	24.0923		1155	32	22.934		1155	67	63.8638		1155	58	58.22		1155	78	70.8202		1155	65	72.0029		1155	58	61.2935		1155	69	68.4604		1155	30	32.0795		1155	26	31.0227		1155	42
				1156				1156	18	24.0804		1156	21	23.0172		1156	90	63.8601		1156	52	58.2232		1156	70	70.9798		1156	68	72.082		1156	37	61.4019		1156	76	68.5654		1156	26	32.1837		1156	36	31.0215		1156	21
								1157	29	24.1348		1157	29	23.086		1157	66	63.8624		1157	56	58.2552		1157	83	71.1153		1157	72	72.0516		1157	68	61.4635		1157	76	68.4431		1157	30	32.0477		1157	32	30.9511		1157	37
								1158	28	24.1958		1158	20	23.1525		1158	49	63.7312		1158	50	58.3052		1158	71	71.0686		1158	78	72.0806		1158	64	61.2893		1158	73	68.4254		1158	36	32.0469		1158	31	30.9023		1158	41
								1159	26	24.1515		1159	32	23.165		1159	55	63.7814		1159	49	58.3072		1159	74	71.0718		1159	70	72.1564		1159	66	61.3404		1159	77	68.5045		1159	25	32.0469		1159	41	30.9336		1159	40
								1160	35	24.0859		1160	15	23.13		1160	50	63.8374		1160	60	58.3046		1160	75	71.1898		1160	74	72.1574		1160	57	61.3543		1160	64	68.4413		1160	19	32.0222		1160	23	30.8663		1160	45
								1161	30	24.171		1161	34	23.1236		1161	60	63.8203		1161	69	58.3767		1161	58	71.2436		1161	70	72.181		1161	59	61.3535		1161	70	68.5573		1161	33	32.0492		1161	32	30.8001		1161	34
								1162	25	24.2408		1162	27	23.1236		1162	85	63.8059		1162	49	58.4764		1162	89	71.1018		1162	76	72.1302		1162	58	61.4742		1162	51	68.5916		1162	29	32.1081		1162	25	30.8924		1162	32
								1163	15	24.2387		1163	18	23.1237		1163	69	63.9465		1163	66	58.451		1163	97	71.1031		1163	68	72.2582		1163	72	61.3869		1163	75	68.504		1163	40	32.0396		1163	26	30.9003		1163	34
								1164	30	24.3442		1164	23	23.2097		1164	59	64.0201		1164	64	58.4818		1164	75	71.1034		1164	74	72.3041		1164	73	61.5371		1164	78	68.3822		1164	46	31.9907		1164	32	31.033		1164	50
								1165	29	24.3886		1165	20	23.2016		1165	71	63.863		1165	64	58.4758		1165	58	71.1277		1165	76	72.283		1165	63	61.4409		1165	74	68.4245		1165	28	31.9714		1165	16	30.9133		1165	31
								1166	31	24.4374		1166	23	23.1868		1166	65	63.7579		1166	50	58.5132		1166	70	71.3112		1166	71	72.2523		1166	66	61.4436		1166	70	68.5005		1166	33	32.0276		1166	37	30.9492		1166	28
								1167	29	24.2254		1167	27	23.2555		1167	68	63.8417		1167	40	58.474		1167	59	71.3862		1167	62	72.3355		1167	56	61.4231		1167	84	68.3742		1167	24	32.0218		1167	28	30.8854		1167	40
								1168	18	24.0707		1168	26	23.3321		1168	65	63.8208		1168	68	58.591		1168	71	71.4888		1168	76	72.3556		1168	63	61.4634		1168	64	68.2944		1168	22	32.0966		1168	41	30.8206		1168	33
								1169	30	23.9878		1169	28	23.3829		1169	71	63.7543		1169	60	58.7294		1169	62	71.3742		1169	71	72.3594		1169	55	61.5816		1169	87	68.4776		1169	24	32.079		1169	45	30.6675		1169	39
								1170	32	24.0174		1170	18	23.3804		1170	51	63.7242		1170	60	58.6188		1170	88	71.4396		1170	64	72.4295		1170	57	61.6199		1170	76	68.46		1170	25	32.151		1170	38	30.6124		1170	36
								1171	17	24.0452		1171	26	23.3891		1171	77	63.8447		1171	58	58.5253		1171	70	71.3728		1171	78	72.378		1171	59	61.6796		1171	73	68.555		1171	43	32.0903		1171	30	30.5398		1171	53
								1172	32	23.9983		1172	27	23.4438		1172	80	63.8275		1172	46	58.4204		1172	86	71.4541		1172	74	72.4047		1172	56	61.7141		1172	72	68.6513		1172	40	32.001		1172	32	30.5185		1172	28
								1173	25	23.9153		1173	21	23.5358		1173	71	63.8666		1173	68	58.3343		1173	64	71.3271		1173	82	72.2952		1173	65	61.6541		1173	56	68.7074		1173	27	32.0808		1173	31	30.5673		1173	28
								1174	26	24.0947		1174	19	23.5527		1174	58	63.8145		1174	53	58.3399		1174	80	71.3044		1174	68	72.2633		1174	63	61.6436		1174	64	68.6215		1174	30	32.1583		1174	40	30.5797		1174	31
								1175	15	24.1104		1175	15	23.6057		1175	69	64.033		1175	56	58.3148		1175	68	71.235		1175	64	72.2948		1175	55	61.6562		1175	58	68.5722		1175	29	32.0686		1175	36	30.5737		1175	40
								1176	25	24.036		1176	24	23.6516		1176	53	64.1063		1176	53	58.4451		1176	68	71.2658		1176	82	72.2657		1176	60	61.6679		1176	64	68.6635		1176	35	32.07		1176	33	30.5048		1176	29
								1177	30	23.9766		1177	18	23.5707		1177	74	64.109		1177	67	58.442		1177	77	71.3805		1177	82	72.4491		1177	64	61.7824		1177	81	68.7499		1177	27	32.026		1177	29	30.5512		1177	42
								1178	27	23.8719		1178	26	23.6469		1178	63	64.2673		1178	70	58.4248		1178	56	71.4424		1178	81	72.5364		1178	56	61.8232		1178	85	68.8454		1178	22	31.9296		1178	26	30.5511		1178	39
								1179	19	23.8341		1179	18	23.6703		1179	57	64.2637		1179	58	58.4032		1179	66	71.4149		1179	74	72.392		1179	55	61.9243		1179	64	68.8768		1179	46	32.0664		1179	30	30.5239		1179	51
								1180	15	23.8413		1180	18	23.6591		1180	68	64.34		1180	53	58.4902		1180	78	71.4408		1180	71	72.4834		1180	78	61.944		1180	80	68.8507		1180	23	32.1706		1180	25	30.5565		1180	39
								1181	19	23.7607		1181	21	23.731		1181	57	64.2005		1181	55	58.358		1181	77	71.4523		1181	70	72.6724		1181	57	62.0745		1181	67	68.9113		1181	26	32.1566		1181	27	30.544		1181	37
								1182	22	23.7126		1182	14	23.8889		1182	64	64.2161		1182	62	58.2859		1182	81	71.418		1182	69	72.7285		1182	59	62.1534		1182	63	68.8343		1182	34	32.2082		1182	34	30.5676		1182	44
								1183	27	23.6907		1183	18	23.91		1183	59	64.1734		1183	61	58.2452		1183	81	71.4231		1183	60	72.8378		1183	68	62.1352		1183	70	68.8342		1183	43	32.2428		1183	25	30.6602		1183	29
								1184	19	23.7384		1184	15	23.8406		1184	55	64.2028		1184	43	58.2509		1184	63	71.436		1184	74	72.9227		1184	53	62.1742		1184	61	68.8662		1184	24	32.2201		1184	40	30.7249		1184	40
								1185	26	23.8293		1185	22	23.7411		1185	53	64.3457		1185	51	58.312		1185	80	71.3917		1185	77	72.8714		1185	55	62.1096		1185	60	68.975		1185	48	32.1775		1185	34	30.6486		1185	27
								1186	25	23.7454		1186	32	23.6352		1186	59	64.3537		1186	57	58.4104		1186	59	71.4918		1186	67	72.7219		1186	66	62.0997		1186	67	69.0107		1186	33	32.1252		1186	32	30.5652		1186	37
								1187	16	23.7789		1187	15	23.6713		1187	68	64.5477		1187	56	58.5398		1187	73	71.5148		1187	74	72.8975		1187	64	62.0416		1187	80	68.9874		1187	22	32.1515		1187	34	30.6847		1187	33
								1188	23	23.6829		1188	34	23.6262		1188	67	64.5381		1188	65	58.6004		1188	62	71.4958		1188	74	72.8174		1188	67	61.9253		1188	66	68.832		1188	22	32.057		1188	19	30.5787		1188	23
								1189	26	23.6819		1189	28	23.6178		1189	52	64.6845		1189	56	58.6524		1189	75	71.5649		1189	71	72.7054		1189	54	61.8777		1189	75	68.8264		1189	32	32.1478		1189	24	30.5883		1189	28
								1190	26	23.7029		1190	42	23.6653		1190	69	64.7125		1190	49	58.6107		1190	82	71.5568		1190	87	72.6592		1190	62	61.8272		1190	68	68.7897		1190	37	32.042		1190	26	30.644		1190	31
								1191	21	23.6869		1191	27	23.7321		1191	70	64.6913		1191	47	58.6353		1191	67	71.4514		1191	79	72.8142		1191	59	61.8694		1191	71	68.706		1191	35	32.1089		1191	29	30.5942		1191	37
								1192	23	23.6487		1192	10	23.7437		1192	65	64.6925		1192	54	58.5469		1192	65	71.4488		1192	67	72.8906		1192	56	61.8804		1192	75	68.8261		1192	39	32.08		1192	33	30.4829		1192	33
								1193	24	23.6986		1193	45	23.8129		1193	65	64.8463		1193	51	58.5982		1193	78	71.3588		1193	63	72.9017		1193	61	61.8231		1193	75	68.7999		1193	33	32.2165		1193	21	30.454		1193	24
								1194	15	23.5447		1194	19	23.784		1194	65	64.9253		1194	58	58.5547		1194	73	71.2836		1194	65	72.976		1194	61	61.9388		1194	69	68.827		1194	39	32.1889		1194	25	30.5427		1194	41
								1195	17	23.5543		1195	28	23.7631		1195	49	64.9635		1195	71	58.4196		1195	70	71.1944		1195	65	72.9105		1195	74	62.0477		1195	83	68.9567		1195	31	32.1063		1195	33	30.3907		1195	37
								1196	20	23.5547		1196	32	23.7815		1196	74	64.9742		1196	58	58.5032		1196	60	71.1646		1196	73	72.7957		1196	51	62.2095		1196	65	69.1621		1196	39	32.102		1196	37	30.3268		1196	30
								1197	22	23.4787		1197	24	23.7645		1197	64	64.8529		1197	67	58.4756		1197	70	71.0591		1197	78	72.7795		1197	71	62.1724		1197	61	69.124		1197	52	32.0281		1197	36	30.2924		1197	33
								1198	26	23.5162		1198	23	23.8075		1198	62	64.9352		1198	59	58.3829		1198	67	71.0138		1198	70	72.9127		1198	67	62.2831		1198	75	68.9488		1198	32	32.0051		1198	29	30.3249		1198	37
								1199	15	23.5414		1199	23	23.7766		1199	68	65.0857		1199	55	58.4792		1199	60	71.0729		1199	81	72.9875		1199	54	62.3022		1199	70	69.018		1199	39	32.2844		1199	37	30.436		1199	33
								1200	22	23.5463		1200	29	23.6934		1200	65	65.3066		1200	76	58.3747		1200	84	71.1098		1200	84	72.9547		1200	59	62.3541		1200	66	69.0482		1200	25	32.3053		1200	23	30.4607		1200	28
								1201	29	23.4489		1201	23	23.7055		1201	62	65.3816		1201	60	58.2675		1201	73	70.9441		1201	65	73.0875		1201	80	62.4379		1201	66	69.0896		1201	30	32.2058		1201	36	30.3434		1201	29
								1202	18	23.4716		1202	23	23.7468		1202	68	65.4728		1202	46	58.275		1202	63	70.9223		1202	75	73.1949		1202	46	62.3477		1202	63	68.8055		1202	26	32.1144		1202	27	30.3936		1202	33
								1203	17	23.5624		1203	29	23.8761		1203	77	65.5649		1203	57	58.287		1203	75	70.8417		1203	72	73.2038		1203	73	62.4427		1203	59	68.8075		1203	30	32.1187		1203	38	30.3375		1203	40
								1204	21	23.6088		1204	24	23.8071		1204	66	65.5988		1204	56	58.2894		1204	63	70.834		1204	79	73.0834		1204	57	62.4563		1204	64	68.9518		1204	31	32.2185		1204	30	30.4291		1204	37
								1205	20	23.739		1205	20	23.8485		1205	59	65.745		1205	66	58.1666		1205	71	70.8513		1205	78	73.0346		1205	68	62.4759		1205	68	68.9713		1205	36	32.2195		1205	53	30.4284		1205	25
								1206	23	23.7068		1206	40	23.8615		1206	63	65.7156		1206	64	58.22		1206	78	70.764		1206	92	72.9889		1206	76	62.5202		1206	76	68.96		1206	37	32.1235		1206	46	30.4005		1206	29
								1207	35	23.7246		1207	38	23.9377		1207	69	65.7683		1207	48	58.3366		1207	61	70.7668		1207	65	72.9588		1207	61	62.5673		1207	62	68.9423		1207	32	32.0948		1207	35	30.4617		1207	39
								1208	36	23.7639		1208	31	24.0455		1208	83	65.8064		1208	63	58.2279		1208	77	70.8339		1208	75	72.7979		1208	78	62.4064		1208	67	69.0146		1208	34	32.0133		1208	28	30.4611		1208	30
								1209	29	23.8848		1209	31	24.0047		1209	47	65.7392		1209	70	58.4315		1209	63	70.8144		1209	63	72.9132		1209	64	62.485		1209	52	68.9357		1209	27	32.1232		1209	36	30.4517		1209	31
								1210	25	23.952		1210	31	23.9882		1210	83	65.9229		1210	72	58.3158		1210	57	71.0053		1210	72	72.8006		1210	64	62.3846		1210	60	68.9527		1210	32	32.102		1210	26	30.5192		1210	43
								1211	25	23.8765		1211	29	24.0083		1211	69	65.9656		1211	67	58.4806		1211	68	71.2576		1211	64	72.7559		1211	67	62.3674		1211	59	69.095		1211	33	32.0947		1211	29	30.6262		1211	30
								1212	31	23.9202		1212	19	23.9609		1212	68	66.053		1212	61	58.3372		1212	76	71.254		1212	87	72.9476		1212	55	62.454		1212	54	69.1474		1212	26	32.005		1212	25	30.7344		1212	32
								1213	19	23.897		1213	19	23.8976		1213	74	66.1032		1213	56	58.4302		1213	77	71.4001		1213	89	72.8609		1213	58	62.419		1213	60	69.0091		1213	27	32.1124		1213	26	30.6866		1213	40
								1214	15	23.8886		1214	30	23.9298		1214	63	66.2916		1214	50	58.4278		1214	77	71.4023		1214	67	72.7721		1214	57	62.4082		1214	91	68.9897		1214	32	32.0712		1214	29	30.7322		1214	40
								1215	28	23.9571		1215	31	23.953		1215	58	66.2924		1215	55	58.4906		1215	70	71.5092		1215	63	72.7707		1215	56	62.3472		1215	62	69.0453		1215	29	31.947		1215	36	30.7478		1215	33
								1216	24	23.9624		1216	26	23.9348		1216	78	66.3021		1216	53	58.4933		1216	73	71.5558		1216	62	72.6794		1216	58	62.2409		1216	72	68.9316		1216	31	32.0121		1216	37	30.8478		1216	40
								1217	25	23.8115		1217	17	23.921		1217	68	66.4821		1217	56	58.5875		1217	61	71.4722		1217	66	72.7042		1217	67	62.334		1217	74	68.8307		1217	41	31.9728		1217	31	30.8719		1217	33
								1218	22	23.845		1218	15	23.9124		1218	60	66.556		1218	52	58.6442		1218	70	71.4633		1218	66	72.9525		1218	63	62.4506		1218	73	68.928		1218	23	31.9858		1218	19	30.859		1218	38
								1219	25	23.8498		1219	32	23.8113		1219	68	66.5489		1219	59	58.487		1219	72	71.3837		1219	82	73.0959		1219	48	62.5006		1219	51	69.0056		1219	31	31.9398		1219	22	30.8725		1219	24
								1220	15	23.9181		1220	19	23.7918		1220	56	66.6691		1220	50	58.3793		1220	66	71.3681		1220	77	73.1102		1220	69	62.4875		1220	71	69.1076		1220	27	31.8759		1220	28	30.786		1220	30
								1221	27	23.934		1221	24	23.8252		1221	67	66.7086		1221	66	58.5107		1221	73	71.3743		1221	72	73.1297		1221	75	62.3916		1221	94	69.0054		1221	41	31.8862		1221	31	30.7899		1221	35
								1222	23	23.9335		1222	15	23.844		1222	68	66.8922		1222	55	58.5879		1222	78	71.4185		1222	80	73.081		1222	73	62.4445		1222	68	68.9661		1222	32	31.9496		1222	28	30.7568		1222	37
								1223	23	24.0234		1223	16	23.8982		1223	66	66.8987		1223	61	58.6375		1223	59	71.4575		1223	75	73.1827		1223	53	62.5012		1223	74	69.0273		1223	39	31.9754		1223	30	30.8185		1223	38
								1224	20	24.061		1224	21	23.9444		1224	75	67.0619		1224	65	58.662		1224	72	71.3177		1224	81	73.1067		1224	63	62.7235		1224	66	69.0383		1224	40	32.0464		1224	34	30.8242		1224	40
								1225	17	24.0684		1225	29	23.8666		1225	65	67.16		1225	54	58.8059		1225	70	71.324		1225	66	73.1801		1225	56	62.6364		1225	70	69.1917		1225	41	32.0572		1225	34	30.9224		1225	29
								1226	15	24.0812		1226	25	23.9304		1226	76	67.0882		1226	62	58.809		1226	81	71.3879		1226	80	72.9985		1226	62	62.7073		1226	70	69.239		1226	34	32.0215		1226	27	30.9814		1226	29
								1227	21	24.1513		1227	16	23.9754		1227	54	67.201		1227	64	58.8529		1227	80	71.4413		1227	79	73.0331		1227	61	63.0075		1227	70	69.2281		1227	30	31.9817		1227	26	30.953		1227	34
								1228	28	24.2054		1228	16	24.0702		1228	73	67.2768		1228	69	58.7978		1228	74	71.3938		1228	82	73.0944		1228	60	62.9978		1228	67	69.2978		1228	36	31.9112		1228	36	30.9036		1228	37
								1229	22	24.3006		1229	22	24.0664		1229	73	67.4702		1229	51	58.8071		1229	66	71.2914		1229	71	73.1242		1229	55	63.051		1229	61	69.4599		1229	28	31.9092		1229	20	30.8629		1229	33
								1230	29	24.2824		1230	19	24.0973		1230	67	67.374		1230	68	58.8638		1230	65	71.382		1230	70	73.0704		1230	61	63.1802		1230	76	69.495		1230	29	31.9378		1230	23	30.8142		1230	40
								1231	21	24.2482		1231	17	24.0377		1231	65	67.3107		1231	46	58.7566		1231	70	71.297		1231	71	73.1108		1231	63	63.3552		1231	67	69.5251		1231	23	32.0334		1231	32	30.8633		1231	39
								1232	27	24.2613		1232	28	24.036		1232	51	67.3727		1232	50	58.7408		1232	65	71.3656		1232	71	73.1275		1232	55	63.5561		1232	60	69.516		1232	30	32.1038		1232	40	30.9305		1232	40
								1233	26	24.2942		1233	19	24.0333		1233	68	67.4138		1233	62	58.8685		1233	72	71.3981		1233	74	73.1562		1233	67	63.5183		1233	68	69.359		1233	30	32.1964		1233	26	30.9534		1233	45
								1234	26	24.1629		1234	28	24.0392		1234	82	67.4794		1234	72	58.8311		1234	85	71.4995		1234	71	73.2885		1234	56	63.6157		1234	62	69.2788		1234	27	32.1342		1234	28	30.9831		1234	34
								1235	30	24.2621		1235	35	24.1059		1235	61	67.4734		1235	62	59.0267		1235	79	71.5864		1235	69	73.3159		1235	61	63.4922		1235	50	69.181		1235	36	32.088		1235	35	30.9092		1235	54
								1236	25	24.2783		1236	11	24.0236		1236	65	67.3311		1236	53	58.9307		1236	62	71.6453		1236	81	73.4655		1236	63	63.5803		1236	72	69.3501		1236	34	32.0963		1236	24	30.8936		1236	35
								1237	19	24.1381		1237	23	24.0439		1237	69	67.4985		1237	52	58.9227		1237	78	71.7148		1237	69	73.4787		1237	72	63.5734		1237	64	69.3458		1237	34	32.1264		1237	31	30.9292		1237	29
								1238	15	24.1165		1238	22	24.0014		1238	69	67.4793		1238	43	59.0206		1238	78	71.938		1238	81	73.5686		1238	58	63.6055		1238	74	69.3231		1238	31	32.0925		1238	22	30.8885		1238	35
								1239	24	24.08		1239	33	23.9311		1239	72	67.7994		1239	51	59.1327		1239	54	71.8935		1239	74	73.6008		1239	57	63.6139		1239	64	69.441		1239	23	32.0339		1239	32	30.7732		1239	28
								1240	32	24.0312		1240	22	23.9395		1240	64	67.8816		1240	47	59.0914		1240	80	71.9853		1240	50	73.5844		1240	73	63.7299		1240	54	69.497		1240	31	32.0381		1240	32	30.8525		1240	35
								1241	27	23.9612		1241	16	23.9105		1241	68	67.906		1241	71	59.0046		1241	84	72.0354		1241	59	73.5234		1241	67	63.6947		1241	93	69.5765		1241	35	32.0675		1241	32	30.9082		1241	32
								1242	25	23.9733		1242	27	23.8608		1242	69	67.8461		1242	58	58.9479		1242	62	72.1067		1242	81	73.6852		1242	62	63.6537		1242	85	69.4094		1242	30	32.1597		1242	27	30.8316		1242	42
								1243	19	23.9701		1243	26	23.8084		1243	59	67.8329		1243	55	59.1442		1243	79	72.1261		1243	70	73.73		1243	83	63.5726		1243	63	69.3495		1243	35	32.1053		1243	29	30.7438		1243	37
								1244	14	24.0326		1244	10	23.7563		1244	65	67.8964		1244	62	59.2312		1244	64	72.1597		1244	67	73.8621		1244	56	63.648		1244	67	69.4018		1244	32	31.994		1244	33	30.7375		1244	33
								1245	33	24.1268		1245	27	23.7971		1245	66	68.0451		1245	55	59.1919		1245	69	72.3609		1245	79	73.8776		1245	70	63.6257		1245	71	69.3995		1245	36	32.0415		1245	21	30.6388		1245	42
								1246	29	24.1922		1246	17	23.8513		1246	66	68.1672		1246	61	59.2708		1246	66	72.312		1246	88	73.7686		1246	71	63.6822		1246	57	69.2537		1246	34	31.9387		1246	41	30.702		1246	46
								1247	22	24.1719		1247	23	23.8589		1247	69	68.0794		1247	57	59.2693		1247	83	72.2417		1247	81	73.8037		1247	55	63.6747		1247	69	69.4218		1247	29	32.0691		1247	37	30.6506		1247	27
								1248	20	24.0965		1248	28	23.7756		1248	62	67.9265		1248	71	59.1134		1248	80	72.3502		1248	71	73.9334		1248	49	63.8325		1248	67	69.4191		1248	33	31.9759		1248	22	30.5983		1248	39
								1249	28	24.0896		1249	21	23.7746		1249	65	67.9902		1249	67	59.1465		1249	78	72.2055		1249	71	73.9681		1249	74	63.7433		1249	93	69.6094		1249	30	32.0345		1249	27	30.4914		1249	34
								1250	24	24.0226		1250	17	23.7568		1250	70	67.9858		1250	53	59.2762		1250	77	72.2007		1250	84	73.8569		1250	58	63.636		1250	58	69.6558		1250	35	32.0252		1250	33	30.4797		1250	36
								1251	26	24.1559		1251	31	23.6539		1251	59	67.8117		1251	47	59.4205		1251	76	72.2388		1251	69	73.9002		1251	68	63.7042		1251	80	69.7428		1251	35	32.0112		1251	34	30.4992		1251	22
								1252	33	24.2986		1252	21	23.651		1252	63	67.8012		1252	61	59.4326		1252	68	72.2816		1252	63	73.9478		1252	62	63.7974		1252	64	69.734		1252	22	32.0825		1252	33	30.6318		1252	33
								1253	19	24.3463		1253	24	23.6823		1253	70	67.6841		1253	67	59.453		1253	68	72.3506		1253	76	74.044		1253	48	63.8912		1253	62	69.6565		1253	30	32.0663		1253	29	30.6217		1253	31
								1254	28	24.2812		1254	27	23.5862		1254	81	67.6625		1254	66	59.4669		1254	81	72.3914		1254	82	73.9254		1254	64	63.8732		1254	69	69.5596		1254	26	32.0719		1254	38	30.6562		1254	35
								1255	22	24.3255		1255	20	23.6034		1255	71	67.7468		1255	63	59.4918		1255	80	72.4955		1255	87	74.0099		1255	65	64.0132		1255	62	69.6956		1255	30	32.0475		1255	25	30.7402		1255	33
								1256	24	24.2584		1256	26	23.6822		1256	66	67.7609		1256	56	59.5621		1256	50	72.6115		1256	62	73.9558		1256	63	64.0388		1256	61	69.7112		1256	19	32.0445		1256	26	30.7657		1256	40
								1257	18	24.2356		1257	16	23.6198		1257	65	68.0701		1257	59	59.5915		1257	55	72.6005		1257	71	74.0183		1257	71	63.756		1257	71	69.7591		1257	43	32.0245		1257	33	30.8193		1257	32
								1258	19	24.287		1258	19	23.6333		1258	81	68.0844		1258	64	59.5811		1258	79	72.7253		1258	78	74.0047		1258	76	63.8894		1258	78	69.7969		1258	32	31.9736		1258	32	30.8288		1258	41
								1259	25	24.3035		1259	21	23.5875		1259	66	67.9419		1259	65	59.5102		1259	66	72.8268		1259	70	74.1263		1259	68	63.9335		1259	57	69.8678		1259	34	31.9625		1259	23	30.8237		1259	31
								1260	32	24.3075		1260	23	23.6322		1260	58	68.0027		1260	64	59.4956		1260	61	72.8374		1260	74	74.1573		1260	60	63.9356		1260	80	70.0435		1260	25	31.8782		1260	34	30.8665		1260	41
								1261	18	24.4334		1261	26	23.5935		1261	79	67.9076		1261	53	59.6107		1261	83	72.9013		1261	75	74.2535		1261	72	63.9317		1261	77	69.9952		1261	37	31.7982		1261	37	30.7261		1261	24
								1262	18	24.4731		1262	21	23.6074		1262	66	67.8621		1262	51	59.6817		1262	87	72.9152		1262	77	74.215		1262	58	63.9705		1262	75	70.0517		1262	26	31.7251		1262	25	30.7871		1262	32
								1263	32	24.4854		1263	29	23.6174		1263	57	68.0441		1263	70	59.5538		1263	75	72.9159		1263	67	74.2823		1263	75	63.9773		1263	84	69.8172		1263	37	31.6839		1263	21	30.749		1263	32
								1264	17	24.4882		1264	25	23.5308		1264	65	68.1255		1264	62	59.5999		1264	71	72.9329		1264	71	74.3328		1264	50	64.0386		1264	81	69.8247		1264	27	31.7559		1264	23	30.7163		1264	34
								1265	17	24.6074		1265	28	23.5181		1265	78	68.08		1265	60	59.7224		1265	81	73.034		1265	78	74.3592		1265	79	64.128		1265	67	69.9412		1265	40	31.8618		1265	38	30.7276		1265	26
								1266	16	24.6675		1266	26	23.5183		1266	75	68.1258		1266	56	59.7567		1266	61	72.9825		1266	69	74.4458		1266	65	64.0666		1266	58	69.9065		1266	23	31.7409		1266	23	30.6386		1266	41
								1267	43	24.7012		1267	25	23.516		1267	69	68.2242		1267	61	59.7603		1267	60	73.0097		1267	83	74.3992		1267	67	64.1579		1267	86	69.9001		1267	31	31.771		1267	30	30.7471		1267	32
								1268	43	24.7826		1268	17	23.5284		1268	63	68.2841		1268	54	59.7184		1268	71	73.0026		1268	71	74.199		1268	68	64.1662		1268	75	70.2373		1268	23	31.6813		1268	34	30.6692		1268	38
								1269	34	24.8246		1269	16	23.4685		1269	77	68.4021		1269	48	59.9162		1269	76	73.0068		1269	74	74.2769		1269	64	64.1963		1269	66	70.1204		1269	28	31.6772		1269	42	30.7431		1269	42
								1270	20	24.8514		1270	28	23.4642		1270	84	68.4088		1270	64	59.8759		1270	58	72.8988		1270	69	74.2876		1270	65	64.1958		1270	68	70.3007		1270	31	31.5142		1270	33	30.8731		1270	37
								1271	20	24.9561		1271	32	23.4007		1271	72	68.4066		1271	77	59.9483		1271	75	73.1418		1271	74	74.2957		1271	60	64.2804		1271	72	70.4262		1271	35	31.4995		1271	27	30.9536		1271	41
								1272	30	24.9993		1272	18	23.4403		1272	71	68.5289		1272	68	59.9381		1272	68	73.0808		1272	67	74.3399		1272	60	64.2142		1272	62	70.4802		1272	41	31.5309		1272	35	30.909		1272	30
								1273	31	25.0422		1273	23	23.472		1273	78	68.7148		1273	57	59.9167		1273	84	73.1452		1273	83	74.393		1273	62	64.2226		1273	63	70.6832		1273	36	31.597		1273	29	30.9107		1273	38
								1274	15	25.0368		1274	19	23.4871		1274	79	68.7044		1274	56	60.0049		1274	73	73.0429		1274	84	74.5436		1274	68	64.3404		1274	82	70.563		1274	31	31.5741		1274	28	30.9568		1274	27
								1275	22	25.0417		1275	24	23.3379		1275	56	68.7105		1275	64	60.0758		1275	75	73.0422		1275	76	74.5662		1275	67	64.157		1275	68	70.5545		1275	46	31.5212		1275	41	31.0335		1275	46
								1276	30	25.0309		1276	21	23.2266		1276	56	68.7609		1276	47	60.0384		1276	63	73.0161		1276	72	74.475		1276	62	64.1643		1276	69	70.4929		1276	29	31.5713		1276	35	31.0613		1276	43
								1277	28	25.1066		1277	32	23.2115		1277	70	68.7129		1277	68	59.9126		1277	79	73.0342		1277	57	74.55		1277	58	64.2353		1277	69	70.5699		1277	37	31.5248		1277	35	31.0473		1277	39
								1278	31	25.2338		1278	20	23.1725		1278	56	68.7044		1278	57	59.9542		1278	75	73.1341		1278	77	74.7316		1278	67	64.21		1278	67	70.7869		1278	37	31.5966		1278	38	31.1149		1278	40
								1279	27	25.3012		1279	23	23.1987		1279	80	68.6643		1279	55	60.1322		1279	71	73.1035		1279	76	74.8612		1279	58	64.1935		1279	76	71.072		1279	30	31.5723		1279	32	31.0464		1279	37
								1280	25	25.1696		1280	34	23.1558		1280	70	68.7264		1280	52	60.0656		1280	80	73.1046		1280	69	74.7785		1280	69	64.2112		1280	74	71.1608		1280	32	31.6672		1280	29	31.0308		1280	32
								1281	34	25.1646		1281	16	23.1314		1281	77	68.669		1281	64	60.0732		1281	67	73.0565		1281	63	74.7889		1281	51	64.313		1281	60	71.4033		1281	31	31.4609		1281	30	30.9923		1281	25
								1282	32	25.1709		1282	10	23.1257		1282	68	68.6435		1282	71	59.8591		1282	80	73.053		1282	74	74.7481		1282	49	64.3501		1282	76	71.5381		1282	28	31.3322		1282	27	30.9818		1282	45
								1283	33	25.2192		1283	22	23.0268		1283	79	68.7197		1283	82	59.8961		1283	76	73.0935		1283	67	74.8034		1283	58	64.3259		1283	79	71.5859		1283	26	31.3906		1283	31	31.0157		1283	48
								1284	23	25.2668		1284	29	22.9108		1284	77	68.7185		1284	67	59.8248		1284	72	73.2794		1284	64	74.7135		1284	65	64.3713		1284	69	71.7048		1284	45	31.5314		1284	25	30.9819		1284	32
								1285	14	25.2324		1285	32	22.7643		1285	58	68.8148		1285	60	59.7457		1285	65	73.2695		1285	78	74.6546		1285	70	64.3933		1285	72	71.6938		1285	32	31.5211		1285	39	31.0678		1285	34
								1286	28	25.2871		1286	35	22.6848		1286	73	68.7756		1286	53	59.6407		1286	66	73.4298		1286	81	74.7842		1286	73	64.2499		1286	67	71.621		1286	34	31.6455		1286	34	31.1182		1286	47
								1287	20	25.2686		1287	21	22.7335		1287	54	68.8271		1287	58	59.589		1287	66	73.328		1287	78	74.7994		1287	74	64.3178		1287	79	71.5279		1287	24	31.5958		1287	29	31.1173		1287	38
								1288	27	25.2059		1288	33	22.6685		1288	70	68.8171		1288	48	59.5533		1288	68	73.4549		1288	80	74.9303		1288	74	64.3936		1288	84	71.7724		1288	42	31.5093		1288	48	31.1259		1288	37
								1289	24	25.2389		1289	20	22.6782		1289	61	68.8169		1289	44	59.6378		1289	71	73.4653		1289	78	74.9332		1289	74	64.5572		1289	74	71.7769		1289	20	31.4567		1289	31	30.9496		1289	41
								1290	23	25.3153		1290	18	22.7201		1290	72	68.6675		1290	66	59.6763		1290	64	73.4311		1290	79	74.9009		1290	78	64.4585		1290	71	71.8791		1290	39	31.4907		1290	31	30.8778		1290	33
								1291	27	25.376		1291	16	22.7665		1291	78	68.6026		1291	54	59.607		1291	89	73.4636		1291	63	74.9636		1291	65	64.5015		1291	77	71.8783		1291	31	31.5396		1291	29	30.8422		1291	35
								1292	27	25.3179		1292	21	22.817		1292	66	68.6319		1292	69	59.6137		1292	80	73.5207		1292	81	75.0106		1292	62	64.3536		1292	72	71.9893		1292	35	31.6184		1292	40	30.8284		1292	43
								1293	18	25.3787		1293	17	22.6926		1293	55	68.6475		1293	49	59.5849		1293	79	73.4419		1293	69	75.0211		1293	72	64.4368		1293	76	72.0927		1293	26	31.7045		1293	33	30.8086		1293	36
								1294	32	25.3644		1294	27	22.8086		1294	71	68.714		1294	57	59.5745		1294	79	73.5145		1294	65	74.9691		1294	62	64.3766		1294	73	72.1248		1294	32	31.7168		1294	21	30.773		1294	29
								1295	25	25.261		1295	27	22.7636		1295	74	68.8067		1295	70	59.532		1295	82	73.6469		1295	90	74.9223		1295	59	64.4		1295	58	72.0943		1295	33	31.79		1295	41	30.7848		1295	34
								1296	19	25.3398		1296	28	22.7995		1296	72	68.7437		1296	60	59.67		1296	73	73.753		1296	81	74.8155		1296	59	64.4933		1296	48	72.2406		1296	27	31.8404		1296	32	30.8386		1296	24
								1297	30	25.2366		1297	27	22.8954		1297	85	68.8194		1297	59	59.674		1297	81	73.7708		1297	83	74.7419		1297	74	64.4384		1297	73	72.1022		1297	36	31.8909		1297	36	30.8639		1297	29
								1298	26	25.2534		1298	22	22.8649		1298	67	68.9306		1298	55	59.6874		1298	78	73.9229		1298	61	74.8358		1298	52	64.6782		1298	99	72.1148		1298	31	32.0149		1298	26	30.8341		1298	36
								1299	26	25.3063		1299	29	22.8564		1299	64	68.8817		1299	51	59.5575		1299	69	74.0155		1299	80	74.935		1299	68	64.6142		1299	69	72.2602		1299	26	32.0682		1299	17	30.8148		1299	29
								1300	27	25.2162		1300	29	22.8541		1300	64	68.9948		1300	71	59.5783		1300	73	73.9239		1300	81	75.0404		1300	70	64.6267		1300	66	72.2584		1300	26	32.1079		1300	24	30.9078		1300	31
								1301	35	25.1705		1301	21	22.9253		1301	70	69.0739		1301	76	59.6177		1301	81	73.9397		1301	68	75.2003		1301	61	64.5704		1301	65	72.3317		1301	41	32.0884		1301	43	30.9525		1301	37
								1302	22	25.1941		1302	24	22.9279		1302	67	69.0598		1302	59	59.6767		1302	85	73.8953		1302	60	75.2099		1302	68	64.6768		1302	105	72.5115		1302	38	32.1332		1302	32	30.9435		1302	38
								1303	23	25.1803		1303	10	22.9287		1303	68	69.1401		1303	52	59.6198		1303	73	73.9024		1303	80	75.2987		1303	63	64.6057		1303	67	72.4197		1303	29	32.1156		1303	25	30.9285		1303	29
								1304	19	25.0754		1304	24	22.8862		1304	73	69.2136		1304	62	59.597		1304	77	73.9667		1304	93	75.3343		1304	66	64.6908		1304	51	72.4384		1304	24	32.1184		1304	30	31.0034		1304	41
								1305	24	25.0232		1305	23	22.8322		1305	61	68.9453		1305	71	59.5373		1305	78	73.9322		1305	83	75.4882		1305	63	64.7611		1305	69	72.5478		1305	29	32.0989		1305	38	31.07		1305	45
								1306	25	25.0878		1306	26	22.7931		1306	66	68.9716		1306	46	59.5987		1306	96	74.0279		1306	85	75.6621		1306	53	64.8954		1306	73	72.6153		1306	41	32.206		1306	33	31.2437		1306	31
								1307	20	25.1184		1307	27	22.825		1307	77	68.9495		1307	52	59.6983		1307	82	73.9833		1307	76	75.9106		1307	62	65.0685		1307	77	72.7054		1307	32	32.3335		1307	26	31.3504		1307	35
								1308	24	25.2458		1308	15	22.9388		1308	63	69.0958		1308	63	59.6746		1308	77	73.8674		1308	80	75.9197		1308	82	65.0793		1308	66	72.6621		1308	38	32.3263		1308	26	31.4092		1308	46
								1309	14	25.3026		1309	32	22.9889		1309	82	69.2204		1309	47	59.7443		1309	80	73.9454		1309	77	75.8623		1309	59	65.2061		1309	95	72.7433		1309	17	32.43		1309	33	31.3286		1309	25
								1310	19	25.2977		1310	27	23.0346		1310	68	69.156		1310	71	59.8017		1310	65	73.9172		1310	86	75.9738		1310	77	65.2551		1310	73	72.7061		1310	29	32.3242		1310	31	31.3343		1310	33
								1311	29	25.3394		1311	21	23.0615		1311	65	69.3778		1311	57	59.9089		1311	62	73.6496		1311	81	75.9607		1311	68	65.4072		1311	59	72.699		1311	33	32.3826		1311	25	31.2977		1311	38
								1312	22	25.4022		1312	30	23.1138		1312	72	69.3336		1312	76	59.9464		1312	68	73.6948		1312	57	75.8948		1312	60	65.3527		1312	74	72.7446		1312	36	32.4463		1312	26	31.2986		1312	37
								1313	27	25.4581		1313	25	23.1204		1313	65	69.446		1313	62	60.0155		1313	76	73.7095		1313	84	76.1045		1313	65	65.2586		1313	88	72.5537		1313	34	32.4181		1313	34	31.2473		1313	28
								1314	24	25.4253		1314	23	23.0289		1314	55	69.5854		1314	58	60.1254		1314	81	73.8731		1314	76	76.2579		1314	77	65.1965		1314	89	72.5312		1314	27	32.3584		1314	39	31.2326		1314	35
								1315	28	25.3531		1315	19	23.1029		1315	75	69.6175		1315	54	60.0586		1315	65	73.8001		1315	78	76.285		1315	68	65.2603		1315	79	72.7331		1315	45	32.2055		1315	40	31.225		1315	45
								1316	28	25.3631		1316	19	23.2004		1316	74	69.5852		1316	62	60.1072		1316	76	73.7691		1316	81	76.2917		1316	77	65.2026		1316	81	72.7126		1316	30	32.2269		1316	22	31.3225		1316	34
								1317	54	25.4402		1317	24	23.1807		1317	55	69.6281		1317	58	60.0699		1317	91	73.7986		1317	68	76.1313		1317	53	65.3136		1317	78	72.6409		1317	32	32.268		1317	30	31.3772		1317	31
								1318	20	25.3395		1318	20	23.1535		1318	69	69.5278		1318	53	60.1038		1318	69	73.7366		1318	66	76.2277		1318	50	65.3705		1318	63	72.7726		1318	34	32.3686		1318	34	31.426		1318	31
								1319	33	25.4041		1319	28	23.1298		1319	75	69.4233		1319	82	59.8993		1319	81	73.7467		1319	60	76.2566		1319	54	65.3266		1319	62	72.8652		1319	34	32.3555		1319	20	31.4115		1319	40
								1320	25	25.3928		1320	27	23.1803		1320	64	69.4677		1320	71	59.8041		1320	70	73.8581		1320	76	76.2559		1320	67	65.2749		1320	60	72.7009		1320	29	32.3105		1320	40	31.2825		1320	30
								1321	22	25.3651		1321	22	23.1353		1321	75	69.3755		1321	51	59.6593		1321	82	73.7223		1321	89	76.3332		1321	71	65.3122		1321	81	72.7428		1321	37	32.2948		1321	31	31.2952		1321	46
								1322	26	25.417		1322	24	23.1786		1322	62	69.3495		1322	52	59.6738		1322	70	73.7448		1322	84	76.3718		1322	63	65.3061		1322	65	72.9163		1322	24	32.3398		1322	35	31.2785		1322	30
								1323	23	25.4673		1323	14	23.1079		1323	77	69.3544		1323	48	59.718		1323	63	73.8567		1323	70	76.5129		1323	73	65.3914		1323	70	72.9739		1323	33	32.4079		1323	20	31.3577		1323	39
								1324	21	25.4854		1324	26	23.0275		1324	58	69.4321		1324	61	59.7449		1324	77	73.7209		1324	87	76.5706		1324	45	65.3957		1324	78	72.9579		1324	25	32.4973		1324	28	31.4037		1324	30
								1325	28	25.5155		1325	32	22.991		1325	56	69.443		1325	49	59.868		1325	75	73.7185		1325	68	76.6221		1325	70	65.3049		1325	60	72.9366		1325	32	32.6027		1325	15	31.4858		1325	35
								1326	18	25.4015		1326	17	23.0156		1326	72	69.4338		1326	65	59.8545		1326	66	73.8397		1326	91	76.4898		1326	67	65.4232		1326	70	72.8798		1326	28	32.7022		1326	31	31.5964		1326	43
								1327	22	25.2871		1327	13	23.0269		1327	65	69.4862		1327	63	59.7461		1327	69	73.9723		1327	73	76.4955		1327	56	65.536		1327	58	72.9799		1327	29	32.7067		1327	34	31.5786		1327	31
								1328	19	25.2319		1328	19	22.9627		1328	68	69.3673		1328	54	59.7918		1328	71	73.9664		1328	67	76.5354		1328	68	65.6234		1328	60	72.9819		1328	39	32.7334		1328	37	31.494		1328	37
								1329	13	25.2521		1329	18	22.9253		1329	54	69.3174		1329	63	59.9137		1329	82	73.8922		1329	77	76.616		1329	51	65.6639		1329	57	72.9039		1329	32	32.8765		1329	34	31.5529		1329	36
								1330	29	25.2427		1330	20	22.8716		1330	88	69.3694		1330	61	59.8778		1330	66	73.7916		1330	75	76.5869		1330	53	65.7665		1330	74	72.8411		1330	31	32.8238		1330	33	31.4987		1330	25
								1331	23	25.2127		1331	26	22.8109		1331	76	69.4288		1331	65	59.8808		1331	73	73.7428		1331	72	76.5293		1331	62	65.8411		1331	73	72.8472		1331	23	32.786		1331	31	31.4776		1331	28
								1332	16	25.1846		1332	20	22.6833		1332	65	69.405		1332	70	59.868		1332	69	73.752		1332	75	76.5319		1332	55	65.7751		1332	86	72.819		1332	21	32.7315		1332	32	31.5213		1332	40
								1333	24	25.2379		1333	24	22.7503		1333	78	69.2087		1333	49	59.7896		1333	77	73.7287		1333	88	76.6576		1333	67	65.8209		1333	95	72.8107		1333	30	32.7122		1333	26	31.5381		1333	35
								1334	33	25.2974		1334	25	22.6244		1334	66	69.2425		1334	65	59.7639		1334	68	73.7481		1334	74	76.6466		1334	64	65.9671		1334	74	72.8433		1334	35	32.7071		1334	31	31.4764		1334	22
								1335	17	25.2751		1335	20	22.6939		1335	64	69.3609		1335	51	59.8182		1335	70	73.8953		1335	90	76.6073		1335	79	65.8885		1335	78	72.7916		1335	38	32.6633		1335	37	31.4522		1335	31
								1336	23	25.3877		1336	28	22.7875		1336	86	69.4043		1336	63	59.8978		1336	75	73.8974		1336	62	76.5975		1336	64	65.9289		1336	60	72.6019		1336	33	32.6941		1336	28	31.467		1336	26
								1337	36	25.3005		1337	18	22.6359		1337	68	69.3046		1337	62	59.9655		1337	75	73.8624		1337	78	76.6414		1337	70	66.0557		1337	71	72.6777		1337	26	32.7692		1337	30	31.4009		1337	20
								1338	23	25.2816		1338	21	22.6181		1338	68	69.1955		1338	58	60.0252		1338	88	73.8718		1338	77	76.5833		1338	67	66.0794		1338	68	72.6614		1338	25	32.8349		1338	28	31.4822		1338	29
								1339	31	25.2219		1339	18	22.6222		1339	47	69.1956		1339	48	59.9204		1339	75	73.8639		1339	77	76.5305		1339	61	66.0105		1339	69	72.7473		1339	37	32.7811		1339	45	31.4552		1339	39
								1340	32	25.2489		1340	22	22.7382		1340	53	69.199		1340	58	59.8332		1340	80	73.7726		1340	89	76.5574		1340	53	66.0083		1340	80	72.6465		1340	37	32.7626		1340	21	31.4856		1340	41
								1341	30	25.3207		1341	24	22.7058		1341	69	69.1673		1341	70	59.6547		1341	72	73.7845		1341	74	76.2994		1341	70	66.1115		1341	61	72.6009		1341	31	32.6611		1341	29	31.5741		1341	30
								1342	25	25.3854		1342	31	22.6427		1342	71	69.159		1342	62	59.7169		1342	70	73.8839		1342	74	76.1725		1342	73	66.2311		1342	91	72.7785		1342	32	32.6743		1342	40	31.5651		1342	30
								1343	24	25.4479		1343	34	22.6539		1343	83	69.3206		1343	48	59.6046		1343	78	73.7688		1343	76	76.2252		1343	82	66.0349		1343	79	72.9103		1343	36	32.5487		1343	44	31.505		1343	45
								1344	19	25.4327		1344	20	22.6814		1344	63	69.3417		1344	62	59.5463		1344	70	73.8337		1344	64	76.3216		1344	73	66.2871		1344	70	72.9151		1344	46	32.539		1344	44	31.4754		1344	33
								1345	26	25.3755		1345	15	22.5433		1345	55	69.4022		1345	58	59.5116		1345	56	73.9615		1345	91	76.4396		1345	78	66.2938		1345	68	72.8288		1345	28	32.5528		1345	40	31.5716		1345	29
								1346	17	25.4292		1346	20	22.5539		1346	59	69.4224		1346	58	59.4995		1346	76	73.9412		1346	80	76.4721		1346	47	66.2663		1346	85	72.8117		1346	37	32.6185		1346	21	31.486		1346	32
								1347	21	25.5281		1347	16	22.5482		1347	79	69.4263		1347	63	59.574		1347	87	73.8897		1347	69	76.489		1347	74	66.4231		1347	62	72.6238		1347	30	32.6397		1347	35	31.5507		1347	48
								1348	28	25.4695		1348	30	22.5618		1348	86	69.4304		1348	76	59.5567		1348	62	74.0249		1348	71	76.5506		1348	55	66.4948		1348	77	72.6367		1348	33	32.6234		1348	34	31.6986		1348	37
								1349	31	25.338		1349	21	22.6124		1349	64	69.455		1349	61	59.5795		1349	74	74.0516		1349	81	76.6121		1349	74	66.361		1349	55	72.6112		1349	20	32.6		1349	34	31.6349		1349	36
								1350	44	25.2848		1350	20	22.5954		1350	73	69.301		1350	50	59.6734		1350	82	74.0607		1350	91	76.5316		1350	87	66.5409		1350	71	72.7326		1350	38	32.5486		1350	33	31.6355		1350	36
								1351	20	25.3516		1351	24	22.5319		1351	88	69.3076		1351	53	59.6101		1351	83	74.1396		1351	66	76.5539		1351	63	66.5345		1351	76	72.5903		1351	35	32.544		1351	34	31.672		1351	34
								1352	19	25.4369		1352	15	22.5953		1352	67	69.1592		1352	65	59.5355		1352	56	74.3134		1352	77	76.5786		1352	50	66.6254		1352	70	72.6441		1352	34	32.5569		1352	23	31.7161		1352	40
								1353	26	25.5139		1353	18	22.5624		1353	80	69.1082		1353	58	59.5037		1353	58	74.2318		1353	82	76.5253		1353	55	66.7375		1353	79	72.6317		1353	32	32.465		1353	30	31.731		1353	36
								1354	25	25.5295		1354	28	22.5446		1354	69	69.205		1354	65	59.5784		1354	69	74.2757		1354	82	76.633		1354	76	66.6585		1354	68	72.506		1354	32	32.432		1354	32	31.7891		1354	24
								1355	22	25.5795		1355	24	22.6162		1355	75	69.3395		1355	65	59.6759		1355	60	74.0796		1355	63	76.6604		1355	55	66.5875		1355	81	72.5293		1355	33	32.3543		1355	16	31.8973		1355	46
								1356	33	25.583		1356	18	22.5602		1356	75	69.3867		1356	54	59.7139		1356	66	74.0969		1356	81	76.6449		1356	63	66.6687		1356	74	72.4901		1356	31	32.3143		1356	23	31.8551		1356	35
								1357	24	25.6063		1357	26	22.6227		1357	59	69.469		1357	53	59.524		1357	75	73.9201		1357	68	76.6034		1357	83	66.6176		1357	77	72.3959		1357	29	32.1982		1357	29	31.862		1357	43
								1358	25	25.6468		1358	24	22.5707		1358	75	69.4733		1358	62	59.5312		1358	70	73.7972		1358	82	76.7497		1358	58	66.8144		1358	79	72.3543		1358	37	32.313		1358	31	31.8529		1358	34
								1359	29	25.5706		1359	23	22.5091		1359	79	69.569		1359	64	59.5031		1359	61	73.8448		1359	70	76.7745		1359	66	67.0187		1359	72	72.3399		1359	38	32.4118		1359	32	31.9325		1359	35
								1360	29	25.5605		1360	23	22.4109		1360	57	69.5555		1360	55	59.5821		1360	76	73.7165		1360	74	76.7124		1360	74	67.1562		1360	62	72.1716		1360	37	32.412		1360	36	31.9617		1360	38
								1361	22	25.6179		1361	17	22.4469		1361	72	69.5753		1361	48	59.5446		1361	70	73.6983		1361	69	76.7191		1361	66	67.159		1361	79	72.251		1361	30	32.294		1361	43	32.0018		1361	31
								1362	29	25.5842		1362	29	22.4668		1362	75	69.6606		1362	63	59.5304		1362	59	73.689		1362	83	76.684		1362	62	67.2388		1362	71	72.2602		1362	43	32.4506		1362	25	32.0572		1362	25
								1363	28	25.5095		1363	23	22.4922		1363	70	69.6217		1363	70	59.3734		1363	92	73.8434		1363	75	76.7413		1363	65	67.3767		1363	91	72.2957		1363	35	32.439		1363	31	31.9565		1363	29
								1364	19	25.6411		1364	27	22.4804		1364	68	69.6023		1364	64	59.3926		1364	100	73.896		1364	69	76.7599		1364	72	67.418		1364	83	72.4173		1364	31	32.5221		1364	31	31.9053		1364	26
								1365	18	25.5897		1365	22	22.4566		1365	75	69.499		1365	52	59.5035		1365	68	73.8679		1365	78	76.7248		1365	70	67.1825		1365	72	72.4191		1365	33	32.4481		1365	31	31.7837		1365	50
								1366	25	25.4897		1366	17	22.4501		1366	75	69.6003		1366	64	59.436		1366	71	73.8309		1366	72	76.7446		1366	81	67.3844		1366	89	72.4178		1366	46	32.5316		1366	28	31.8197		1366	34
								1367	31	25.3648		1367	20	22.5117		1367	62	69.7177		1367	54	59.4513		1367	72	73.7747		1367	85	76.7576		1367	64	67.5493		1367	82	72.3468		1367	31	32.4939		1367	22	31.6854		1367	36
								1368	23	25.4441		1368	22	22.484		1368	70	69.7237		1368	49	59.5895		1368	65	73.809		1368	97	76.8679		1368	65	67.7982		1368	50	72.4785		1368	38	32.4905		1368	38	31.6335		1368	34
								1369	17	25.6111		1369	31	22.4264		1369	59	69.7429		1369	44	59.4505		1369	75	73.8744		1369	74	76.8531		1369	69	67.9095		1369	91	72.6272		1369	24	32.425		1369	31	31.657		1369	29
								1370	31	25.6474		1370	26	22.3516		1370	80	69.8068		1370	68	59.3125		1370	81	73.9459		1370	78	76.9491		1370	65	68.0854		1370	75	72.5811		1370	47	32.4228		1370	28	31.6909		1370	26
								1371	23	25.5367		1371	24	22.3881		1371	61	69.8335		1371	53	59.3684		1371	60	73.9965		1371	71	76.8655		1371	55	68.1466		1371	72	72.5654		1371	28	32.4037		1371	28	31.691		1371	21
								1372	16	25.4922		1372	18	22.4125		1372	70	69.9545		1372	62	59.4809		1372	83	74.0848		1372	80	76.9462		1372	77	68.1556		1372	79	72.6099		1372	40	32.4872		1372	37	31.6461		1372	25
								1373	31	25.4707		1373	20	22.422		1373	65	70.0004		1373	51	59.438		1373	83	74.0739		1373	75	76.9056		1373	64	68.2657		1373	58	72.6295		1373	33	32.5338		1373	33	31.6759		1373	33
								1374	31	25.4386		1374	16	22.4357		1374	83	70.0498		1374	58	59.4514		1374	84	74.2268		1374	70	77.0077		1374	58	68.2835		1374	85	72.6145		1374	32	32.6185		1374	26	31.6243		1374	43
								1375	31	25.3475		1375	36	22.4319		1375	68	70.1131		1375	45	59.3539		1375	87	74.2533		1375	73	77.1716		1375	97	68.3471		1375	78	72.6684		1375	39	32.5684		1375	31	31.4856		1375	36
								1376	22	25.3352		1376	27	22.4626		1376	73	70.0433		1376	62	59.4594		1376	79	74.1418		1376	84	77.1954		1376	64	68.3107		1376	79	72.6733		1376	24	32.6994		1376	34	31.5307		1376	35
								1377	20	25.4034		1377	23	22.3884		1377	70	69.8896		1377	71	59.4487		1377	73	74.296		1377	80	77.278		1377	60	68.3883		1377	66	72.6197		1377	43	32.7401		1377	37	31.5567		1377	29
								1378	18	25.4627		1378	20	22.4214		1378	86	69.9159		1378	63	59.4964		1378	71	74.391		1378	66	77.2203		1378	77	68.5272		1378	64	72.6636		1378	19	32.8516		1378	22	31.6209		1378	34
								1379	23	25.4266		1379	19	22.3666		1379	80	69.902		1379	48	59.5231		1379	67	74.463		1379	72	77.1907		1379	68	68.6168		1379	59	72.6321		1379	26	32.9533		1379	37	31.7005		1379	31
								1380	42	25.4453		1380	20	22.2981		1380	60	69.9774		1380	69	59.5834		1380	72	74.4447		1380	94	77.3114		1380	62	68.6229		1380	64	72.7061		1380	34	32.9192		1380	34	31.7138		1380	39
								1381	21	25.3827		1381	17	22.3527		1381	87	69.9972		1381	54	59.4042		1381	91	74.5389		1381	79	77.3245		1381	74	68.6158		1381	59	72.7885		1381	52	32.9433		1381	32	31.6535		1381	39
								1382	23	25.3767		1382	17	22.2453		1382	72	70.1452		1382	86	59.5538		1382	85	74.4982		1382	85	77.2957		1382	62	68.6373		1382	60	72.7126		1382	45	32.9213		1382	30	31.668		1382	35
								1383	20	25.4199		1383	22	22.1572		1383	65	70.1378		1383	60	59.6372		1383	84	74.5551		1383	71	77.3671		1383	72	68.4892		1383	67	72.7782		1383	28	32.8321		1383	31	31.6219		1383	47
								1384	25	25.4078		1384	28	22.1184		1384	70	70.3256		1384	74	59.8756		1384	65	74.5771		1384	81	77.4402		1384	72	68.4513		1384	64	72.8761		1384	26	32.7934		1384	31	31.5985		1384	44
								1385	28	25.3402		1385	29	21.9006		1385	52	70.3529		1385	57	59.9399		1385	73	74.4755		1385	91	77.4384		1385	60	68.4222		1385	72	72.893		1385	27	32.9619		1385	30	31.6034		1385	31
								1386	23	25.322		1386	27	21.9316		1386	67	70.2492		1386	68	60.0128		1386	67	74.4347		1386	69	77.4707		1386	84	68.3986		1386	79	72.8303		1386	33	32.9366		1386	29	31.718		1386	35
								1387	32	25.3816		1387	20	22.0561		1387	60	70.3108		1387	67	59.9796		1387	81	74.3765		1387	74	77.5418		1387	67	68.4998		1387	89	72.8224		1387	42	32.8756		1387	34	31.6926		1387	41
								1388	29	25.3862		1388	18	22.0181		1388	77	70.2296		1388	64	60.0631		1388	64	74.3821		1388	65	77.6133		1388	64	68.4885		1388	57	72.9929		1388	36	32.8654		1388	35	31.567		1388	32
								1389	23	25.4545		1389	27	22.0362		1389	75	70.1789		1389	57	60.1171		1389	68	74.3179		1389	82	77.5903		1389	55	68.7276		1389	75	73.07		1389	31	32.9282		1389	45	31.7665		1389	37
								1390	20	25.4536		1390	17	22.0782		1390	80	70.1597		1390	54	60.094		1390	87	74.269		1390	84	77.6231		1390	77	68.9646		1390	71	73.1222		1390	29	32.8039		1390	36	31.8026		1390	37
								1391	22	25.3708		1391	31	21.9847		1391	86	70.2877		1391	61	60.0546		1391	86	74.1895		1391	88	77.7815		1391	66	69.092		1391	78	73.2261		1391	32	32.8501		1391	33	31.8303		1391	36
								1392	33	25.4006		1392	16	21.9355		1392	75	70.3871		1392	48	60.12		1392	68	74.2404		1392	83	77.7334		1392	89	69.0245		1392	66	73.3438		1392	26	32.8441		1392	33	31.7544		1392	27
								1393	19	25.4516		1393	22	21.9004		1393	72	70.3261		1393	59	60.2496		1393	84	74.4213		1393	76	77.788		1393	55	69.1012		1393	71	73.4605		1393	29	32.8233		1393	38	31.8674		1393	45
								1394	30	25.3227		1394	25	21.8352		1394	65	70.3519		1394	53	60.198		1394	77	74.482		1394	80	77.7967		1394	79	69.0844		1394	81	73.4666		1394	33	32.7211		1394	28	31.9867		1394	30
								1395	33	25.2868		1395	21	21.9184		1395	61	70.5854		1395	64	60.2391		1395	64	74.5374		1395	81	77.7704		1395	68	68.9645		1395	84	73.6009		1395	31	32.7079		1395	25	31.9813		1395	33
								1396	10	25.3129		1396	19	22.0226		1396	65	70.6592		1396	53	60.3685		1396	64	74.6471		1396	89	77.8783		1396	72	69.0623		1396	75	73.603		1396	26	32.7745		1396	27	32.0348		1396	30
								1397	37	25.1894		1397	15	22.0378		1397	71	70.6178		1397	58	60.3573		1397	65	74.7699		1397	93	77.887		1397	69	69.0966		1397	96	73.397		1397	34	32.6968		1397	35	32.0901		1397	39
								1398	23	25.2384		1398	24	22.085		1398	56	70.7914		1398	66	60.4632		1398	56	74.8903		1398	76	77.9882		1398	49	69.2505		1398	72	73.4862		1398	38	32.7811		1398	42	32.1598		1398	36
								1399	22	25.2358		1399	20	22.1241		1399	75	70.8112		1399	78	60.4165		1399	60	74.8862		1399	67	77.8207		1399	86	69.1663		1399	68	73.7216		1399	28	32.7226		1399	34	32.1465		1399	27
								1400	30	25.2335		1400	19	22.1489		1400	59	70.8446		1400	54	60.3306		1400	77	74.8907		1400	77	77.8697		1400	63	69.2026		1400	83	73.7529		1400	37	32.6629		1400	27	32.0544		1400	41
								1401	31	25.2903		1401	15	22.2794		1401	60	70.9552		1401	73	60.461		1401	87	74.8069		1401	73	77.9208		1401	77	69.324		1401	69	73.7235		1401	31	32.6218		1401	19	31.9519		1401	38
								1402	29	25.3191		1402	18	22.3398		1402	69	71.0028		1402	55	60.5441		1402	85	74.9783		1402	74	77.8967		1402	77	69.4145		1402	54	73.7952		1402	27	32.684		1402	39	32.0601		1402	36
								1403	23	25.3196		1403	18	22.3974		1403	62	71.1153		1403	56	60.5199		1403	68	75.0621		1403	73	77.5095		1403	67	69.6859		1403	87	74.1664		1403	31	32.6667		1403	31	32.0732		1403	49
								1404	34	25.267		1404	30	22.3024		1404	72	71.2012		1404	62	60.4286		1404	72	75.0524		1404	77	77.5022		1404	73	69.8167		1404	68	74.139		1404	32	32.6206		1404	30	32.0403		1404	41
								1405	31	25.1846		1405	27	22.368		1405	108	71.2057		1405	66	60.4203		1405	73	75.0822		1405	68	77.6137		1405	59	69.8856		1405	60	74.0477		1405	36	32.4983		1405	23	32.0211		1405	32
								1406	14	25.1252		1406	21	22.3942		1406	62	71.123		1406	60	60.5343		1406	63	75.2024		1406	64	77.7231		1406	61	69.9904		1406	69	74.049		1406	24	32.5072		1406	32	32.0779		1406	32
								1407	21	25.1553		1407	32	22.3984		1407	72	71.2168		1407	53	60.4968		1407	89	75.3574		1407	68	77.9297		1407	64	70.0877		1407	74	74.0952		1407	22	32.5742		1407	35	32.1061		1407	33
								1408	20	25.1381		1408	20	22.383		1408	55	71.3169		1408	53	60.4099		1408	82	75.336		1408	73	77.9859		1408	71	70.1409		1408	78	74.1362		1408	35	32.5956		1408	31	32.0738		1408	45
								1409	31	25.1262		1409	22	22.3306		1409	72	71.3489		1409	55	60.4205		1409	72	75.3007		1409	92	78.123		1409	73	70.2354		1409	66	74.1696		1409	22	32.5799		1409	43	32.0176		1409	26
								1410	33	25.0518		1410	23	22.4268		1410	61	71.3181		1410	64	60.3254		1410	72	75.4119		1410	57	78.177		1410	70	70.128		1410	66	74.3627		1410	43	32.4287		1410	40	32.0359		1410	26
								1411	23	24.9957		1411	26	22.4358		1411	58	71.2441		1411	60	60.4966		1411	98	75.4834		1411	82	78.2928		1411	56	70.402		1411	69	74.5064		1411	26	32.1744		1411	36	32.1122		1411	36
								1412	20	25.0063		1412	21	22.4162		1412	80	71.2323		1412	65	60.3787		1412	67	75.5248		1412	81	78.374		1412	87	70.4671		1412	60	74.5392		1412	26	32.0464		1412	34	32.0806		1412	30
								1413	27	24.9429		1413	17	22.5161		1413	58	71.2376		1413	55	60.5338		1413	79	75.6332		1413	67	78.2372		1413	81	70.5819		1413	86	74.7285		1413	31	32.0559		1413	37	32.0389		1413	31
								1414	27	24.9251		1414	30	22.5565		1414	60	71.3683		1414	44	60.5356		1414	60	75.708		1414	77	78.2507		1414	80	70.6555		1414	69	74.8441		1414	36	32.0437		1414	33	31.8671		1414	31
								1415	28	24.8929		1415	19	22.4577		1415	63	71.1678		1415	61	60.5089		1415	92	75.821		1415	72	78.2686		1415	62	70.907		1415	70	75.0045		1415	54	31.9495		1415	35	31.9406		1415	34
								1416	30	24.7822		1416	17	22.4064		1416	66	71.1511		1416	50	60.4013		1416	80	75.719		1416	70	78.2814		1416	77	70.9575		1416	71	75.0007		1416	28	32.0288		1416	28	31.9295		1416	41
								1417	17	24.8094		1417	28	22.3989		1417	76	71.1196		1417	59	60.4221		1417	75	75.8546		1417	91	78.3567		1417	56	71.1155		1417	88	75.1221		1417	27	31.9757		1417	35	31.8392		1417	40
								1418	42	24.9776		1418	20	22.3985		1418	86	70.9142		1418	52	60.4864		1418	75	76.1384		1418	60	78.3422		1418	72	70.9916		1418	63	75.2241		1418	29	31.8651		1418	30	31.8956		1418	35
								1419	17	24.986		1419	17	22.405		1419	79	70.9858		1419	80	60.4504		1419	74	76.1747		1419	68	78.2369		1419	82	70.932		1419	67	75.2502		1419	26	31.8467		1419	26	31.9357		1419	36
								1420	30	25.0825		1420	24	22.4125		1420	67	70.9276		1420	73	60.6407		1420	62	76.1103		1420	88	78.1003		1420	68	70.9627		1420	79	75.2418		1420	38	31.8879		1420	44	31.8546		1420	39
								1421	22	25.1117		1421	24	22.5034		1421	73	70.9993		1421	71	60.7473		1421	89	76.1763		1421	73	78.185		1421	77	70.9687		1421	71	75.1847		1421	30	31.831		1421	31	31.9952		1421	36
								1422	23	25.051		1422	17	22.497		1422	75	71.1799		1422	66	60.6831		1422	75	76.2286		1422	73	78.4179		1422	90	70.8991		1422	77	75.3064		1422	36	31.8201		1422	38	31.9867		1422	31
								1423	19	25.1382		1423	23	22.5569		1423	72	71.1502		1423	51	60.6971		1423	68	76.2604		1423	67	78.5616		1423	77	71.0185		1423	67	75.3015		1423	24	31.7639		1423	22	31.9655		1423	36
								1424	23	25.126		1424	25	22.4878		1424	60	71.2123		1424	59	60.7329		1424	82	76.2005		1424	73	78.6136		1424	68	71.2019		1424	83	75.456		1424	28	31.6704		1424	28	31.9211		1424	25
								1425	18	25.0756		1425	24	22.5586		1425	78	71.1348		1425	50	60.8072		1425	77	76.2086		1425	80	78.8122		1425	91	70.9151		1425	76	75.4973		1425	27	31.6363		1425	27	31.8738		1425	26
								1426	34	25.078		1426	24	22.6744		1426	71	71.1715		1426	57	60.6851		1426	58	76.3076		1426	90	78.8439		1426	56	70.7918		1426	85	75.369		1426	29	31.6148		1426	23	31.7634		1426	41
								1427	32	25.0059		1427	22	22.6404		1427	74	71.1615		1427	78	60.7344		1427	67	76.2489		1427	86	79.1038		1427	62	71.0287		1427	64	75.3604		1427	35	31.6133		1427	33	31.7687		1427	33
								1428	30	24.9844		1428	23	22.5735		1428	75	71.1467		1428	60	60.7553		1428	85	76.1325		1428	81	79.1167		1428	64	71.0933		1428	77	75.3266		1428	28	31.5716		1428	41	31.7816		1428	29
								1429	27	24.9531		1429	19	22.5413		1429	85	71.3007		1429	55	60.7014		1429	89	76.1742		1429	79	79.0896		1429	69	71.227		1429	85	75.2647		1429	18	31.6046		1429	32	31.8258		1429	35
								1430	25	24.8288		1430	27	22.5147		1430	72	71.2687		1430	58	60.6492		1430	85	76.3275		1430	83	79.1059		1430	55	71.1841		1430	77	75.1829		1430	36	31.5425		1430	31	31.8707		1430	26
								1431	35	24.8672		1431	25	22.472		1431	65	71.4747		1431	70	60.6669		1431	77	76.2791		1431	86	79.2465		1431	64	71.1349		1431	83	75.0723		1431	35	31.4671		1431	29	31.864		1431	31
								1432	27	24.831		1432	32	22.4603		1432	74	71.6165		1432	50	60.73		1432	74	76.2905		1432	79	79.2628		1432	85	71.1634		1432	79	75.0569		1432	31	31.3176		1432	29	31.8215		1432	47
								1433	22	24.7116		1433	17	22.5148		1433	83	71.7254		1433	62	60.7231		1433	73	76.3962		1433	62	79.3211		1433	62	71.2227		1433	69	75.2675		1433	33	31.2395		1433	41	31.8614		1433	40
								1434	20	24.5792		1434	34	22.4565		1434	69	71.8473		1434	67	60.6441		1434	74	76.4618		1434	83	79.4396		1434	60	71.2836		1434	71	75.5121		1434	31	31.2026		1434	38	31.7592		1434	37
								1435	31	24.5133		1435	17	22.4459		1435	72	71.9018		1435	67	60.7276		1435	70	76.4452		1435	84	79.4547		1435	79	71.2398		1435	76	75.5372		1435	33	31.2025		1435	35	31.7254		1435	43
								1436	17	24.4284		1436	21	22.3918		1436	61	71.9088		1436	54	60.6533		1436	84	76.4569		1436	78	79.5254		1436	68	71.3848		1436	82	75.6534		1436	32	31.2985		1436	37	31.6879		1436	27
								1437	39	24.3728		1437	30	22.3921		1437	84	72.0818		1437	46	60.7048		1437	72	76.3744		1437	83	79.4917		1437	58	71.3091		1437	68	75.6254		1437	24	31.3179		1437	37	31.6824		1437	39
								1438	24	24.4248		1438	24	22.2689		1438	90	72.0865		1438	45	60.7925		1438	82	76.5026		1438	85	79.3835		1438	81	71.5008		1438	72	75.5303		1438	25	31.238		1438	24	31.6611		1438	34
								1439	25	24.4118		1439	20	22.2805		1439	76	72.1068		1439	57	60.6943		1439	85	76.6831		1439	97	79.3408		1439	80	71.5473		1439	68	75.5928		1439	38	31.1553		1439	29	31.5737		1439	33
								1440	22	24.3789		1440	16	22.3038		1440	79	71.843		1440	62	60.611		1440	72	76.6732		1440	80	79.3967		1440	70	71.5688		1440	83	75.5786		1440	25	31.1176		1440	31	31.7276		1440	42
								1441	24	24.3817		1441	25	22.3239		1441	76	71.7546		1441	70	60.5634		1441	84	76.8799		1441	94	79.6019		1441	72	71.4738		1441	65	75.7289		1441	44	31.1197		1441	23	31.6716		1441	24
								1442	20	24.4545		1442	23	22.3067		1442	77	71.8627		1442	62	60.587		1442	77	76.8256		1442	85	79.5256		1442	64	71.5113		1442	74	75.4938		1442	33	30.983		1442	36	31.6504		1442	25
								1443	18	24.5333		1443	24	22.4174		1443	55	71.9092		1443	73	60.6873		1443	84	76.8687		1443	83	79.4748		1443	102	71.5293		1443	73	75.5735		1443	47	30.8508		1443	38	31.7709		1443	40
								1444	22	24.5135		1444	21	22.559		1444	63	72.0334		1444	63	60.663		1444	77	76.9267		1444	66	79.5945		1444	64	71.6642		1444	68	75.6974		1444	37	30.7688		1444	36	31.8135		1444	26
								1445	22	24.3469		1445	27	22.5657		1445	63	72.0464		1445	67	60.6367		1445	53	76.9259		1445	59	79.4941		1445	70	71.714		1445	84	75.7177		1445	31	30.8198		1445	23	31.8783		1445	32
								1446	26	24.3981		1446	24	22.4809		1446	69	71.9727		1446	57	60.5683		1446	77	76.8175		1446	82	79.5829		1446	89	71.7836		1446	79	75.8245		1446	28	30.7835		1446	35	31.9849		1446	35
								1447	16	24.35		1447	16	22.3455		1447	71	71.9093		1447	51	60.5531		1447	78	76.8345		1447	94	79.6683		1447	66	71.7752		1447	88	75.9317		1447	32	30.8358		1447	35	32.0212		1447	33
								1448	30	24.4093		1448	19	22.2714		1448	74	71.959		1448	59	60.5904		1448	70	77.0038		1448	82	79.5095		1448	61	71.8075		1448	73	75.8914		1448	32	30.8419		1448	20	32.0322		1448	28
								1449	38	24.4071		1449	19	22.3322		1449	64	72.0317		1449	68	60.7499		1449	82	77.0872		1449	72	79.4503		1449	82	71.7792		1449	76	75.9483		1449	37	30.8173		1449	33	32.133		1449	46
								1450	36	24.4302		1450	21	22.3484		1450	91	72.0554		1450	55	60.7701		1450	83	77.1496		1450	91	79.5483		1450	65	71.9262		1450	83	75.9056		1450	38	30.7668		1450	29	32.1442		1450	38
								1451	16	24.6289		1451	23	22.2894		1451	75	72.0716		1451	62	60.6775		1451	73	77.2135		1451	91	79.6504		1451	74	72.0695		1451	84	75.9625		1451	37	30.7881		1451	30	32.2446		1451	46
								1452	15	24.6124		1452	20	22.3056		1452	85	72.3224		1452	57	60.6858		1452	59	77.2534		1452	76	79.6709		1452	71	72.089		1452	80	76.1287		1452	35	30.8394		1452	30	32.255		1452	45
								1453	23	24.4765		1453	23	22.2604		1453	76	72.2775		1453	65	60.6206		1453	85	77.2244		1453	80	79.6742		1453	62	71.97		1453	73	76.0635		1453	36	30.7504		1453	33	32.2272		1453	40
								1454	17	24.5207		1454	24	22.2056		1454	63	72.2761		1454	57	60.6113		1454	68	77.1718		1454	71	79.7397		1454	73	71.9344		1454	86	76.1434		1454	36	30.6726		1454	23	32.1978		1454	47
								1455	21	24.5271		1455	15	22.2553		1455	69	72.3245		1455	53	60.546		1455	114	77.1372		1455	88	79.7571		1455	88	72.0019		1455	73	76.1423		1455	38	30.612		1455	25	32.2211		1455	40
								1456	21	24.518		1456	25	22.2612		1456	71	72.3965		1456	58	60.6486		1456	86	77.1786		1456	100	79.7511		1456	69	71.9636		1456	74	76.2541		1456	37	30.663		1456	32	32.1511		1456	39
								1457	20	24.6135		1457	15	22.2436		1457	61	72.559		1457	82	60.6958		1457	82	76.8758		1457	79	79.7514		1457	85	71.8924		1457	80	76.2498		1457	36	30.6013		1457	26	32.1053		1457	38
								1458	11	24.5835		1458	20	22.2407		1458	70	72.5539		1458	59	60.613		1458	79	76.8991		1458	62	79.8105		1458	60	71.8731		1458	83	76.4615		1458	29	30.4963		1458	35	32.0869		1458	30
								1459	27	24.5625		1459	24	22.3196		1459	74	72.6006		1459	69	60.6205		1459	80	76.9575		1459	85	79.9184		1459	64	71.9233		1459	87	76.6474		1459	20	30.5346		1459	22	32.0538		1459	33
								1460	24	24.5881		1460	31	22.4241		1460	74	72.7765		1460	56	60.5942		1460	91	76.8983		1460	89	79.8477		1460	65	71.946		1460	87	76.6757		1460	35	30.5378		1460	19	32.0151		1460	21
								1461	22	24.638		1461	15	22.4505		1461	61	72.683		1461	71	60.5697		1461	71	76.9476		1461	84	79.8008		1461	75	72.0939		1461	77	76.5696		1461	42	30.5731		1461	28	31.9876		1461	30
								1462	20	24.6137		1462	20	22.3057		1462	73	72.702		1462	57	60.5483		1462	92	76.8994		1462	91	79.7833		1462	77	72.164		1462	84	76.7315		1462	17	30.5198		1462	29	32.0404		1462	34
								1463	25	24.6791		1463	14	22.3426		1463	77	72.8709		1463	74	60.5981		1463	75	76.7885		1463	81	79.9645		1463	55	72.1921		1463	79	76.6637		1463	28	30.4646		1463	38	32.0057		1463	37
								1464	11	24.7155		1464	27	22.3651		1464	65	72.8904		1464	70	60.658		1464	77	77.1136		1464	76	80.0455		1464	85	72.2598		1464	77	76.8479		1464	26	30.526		1464	27	31.9998		1464	42
								1465	20	24.7207		1465	25	22.4535		1465	84	72.9255		1465	50	60.6627		1465	84	77.2497		1465	87	79.8512		1465	98	72.281		1465	91	77.0506		1465	37	30.5196		1465	38	31.9289		1465	26
								1466	26	24.6779		1466	26	22.4584		1466	70	72.8826		1466	72	60.601		1466	96	77.1609		1466	87	79.8331		1466	69	72.2308		1466	78	77.1332		1466	29	30.5133		1466	32	32.0146		1466	43
								1467	28	24.7152		1467	15	22.322		1467	65	72.9502		1467	57	60.7092		1467	79	76.9936		1467	79	79.9474		1467	60	72.3201		1467	78	77.3366		1467	28	30.6146		1467	40	32.0297		1467	32
								1468	28	24.768		1468	26	22.2908		1468	74	72.9874		1468	45	60.7029		1468	65	76.9935		1468	80	80.0879		1468	50	72.2414		1468	79	77.4768		1468	31	30.541		1468	36	31.9815		1468	29
								1469	17	24.7401		1469	22	22.3105		1469	66	73.0811		1469	75	60.7059		1469	71	76.9244		1469	85	80.3063		1469	69	72.2957		1469	66	77.4698		1469	31	30.6115		1469	30	32.1022		1469	42
								1470	26	24.7031		1470	23	22.3971		1470	74	73.0961		1470	69	60.5899		1470	75	77.0456		1470	73	80.3036		1470	56	72.3327		1470	83	77.6972		1470	27	30.5399		1470	37	32.1028		1470	31
								1471	32	24.777		1471	20	22.3741		1471	87	73.2582		1471	59	60.7388		1471	59	77.1567		1471	92	80.3314		1471	72	72.4185		1471	81	77.756		1471	32	30.7003		1471	33	32.1021		1471	47
								1472	23	24.7544		1472	26	22.3101		1472	63	73.1968		1472	65	60.6622		1472	70	77.0053		1472	75	80.256		1472	74	72.3561		1472	77	77.8735		1472	22	30.7626		1472	33	32.0988		1472	35
								1473	30	24.7002		1473	14	22.3133		1473	72	73.3778		1473	78	60.5654		1473	76	77.0925		1473	84	80.44		1473	60	72.4772		1473	70	77.9826		1473	33	30.8311		1473	31	32.1182		1473	42
								1474	33	24.7935		1474	18	22.2845		1474	79	73.4557		1474	60	60.4852		1474	70	77.1603		1474	81	80.3332		1474	74	72.4193		1474	75	78.0348		1474	23	30.7833		1474	36	32.132		1474	34
								1475	25	24.8869		1475	16	22.166		1475	79	73.5784		1475	74	60.5504		1475	76	77.2247		1475	74	80.3175		1475	74	72.2934		1475	85	78.1732		1475	36	30.7534		1475	47	32.0634		1475	38
								1476	21	24.9877		1476	16	22.274		1476	74	73.7084		1476	55	60.2928		1476	97	77.3314		1476	85	80.264		1476	87	72.4643		1476	78	78.2334		1476	27	30.8374		1476	36	32.1344		1476	35
								1477	18	25.0413		1477	27	22.3612		1477	85	73.7834		1477	53	60.1517		1477	49	77.3746		1477	73	80.4562		1477	67	72.4539		1477	87	78.2609		1477	22	30.8084		1477	33	32.2243		1477	37
								1478	17	25.0823		1478	24	22.3584		1478	75	73.7921		1478	66	60.1969		1478	72	77.4253		1478	76	80.6298		1478	54	72.3817		1478	74	78.3113		1478	20	30.9355		1478	28	32.2906		1478	30
								1479	33	25.0367		1479	24	22.3331		1479	66	73.9903		1479	58	60.2887		1479	71	77.5312		1479	92	80.4732		1479	69	72.4007		1479	82	78.3342		1479	21	30.8233		1479	29	32.2718		1479	26
								1480	22	25.019		1480	29	22.3431		1480	78	74.2123		1480	51	60.1979		1480	79	77.3813		1480	71	80.4945		1480	71	72.4732		1480	77	78.2553		1480	32	30.7613		1480	32	32.1938		1480	43
								1481	31	25.1457		1481	24	22.3065		1481	76	74.2071		1481	80	60.2634		1481	73	77.316		1481	78	80.6152		1481	84	72.4091		1481	74	78.3267		1481	26	30.7013		1481	39	32.2241		1481	33
								1482	33	25.0961		1482	28	22.2611		1482	66	74.345		1482	48	60.2975		1482	78	77.3838		1482	77	80.651		1482	62	72.5228		1482	81	78.3224		1482	31	30.7914		1482	30	32.2974		1482	38
								1483	25	25.1122		1483	19	22.2207		1483	78	74.4489		1483	64	60.621		1483	78	77.5687		1483	74	80.6322		1483	82	72.5216		1483	78	78.317		1483	37	30.9922		1483	35	32.3373		1483	36
								1484	34	25.0376		1484	24	22.1578		1484	63	74.5197		1484	55	60.727		1484	79	77.6224		1484	66	80.7262		1484	76	72.5341		1484	77	78.4075		1484	28	30.9767		1484	36	32.3595		1484	33
								1485	32	25.0155		1485	56	22.1866		1485	83	74.6382		1485	64	60.9274		1485	92	77.5586		1485	72	80.824		1485	82	72.4394		1485	78	78.372		1485	19	30.945		1485	26	32.4233		1485	21
								1486	16	25.0538		1486	27	22.2689		1486	82	74.4767		1486	56	60.8961		1486	77	77.6193		1486	81	80.9544		1486	87	72.3623		1486	92	78.2546		1486	32	30.9559		1486	25	32.3951		1486	34
								1487	19	25.0249		1487	18	22.2345		1487	75	74.4772		1487	63	60.919		1487	80	77.617		1487	79	80.9223		1487	74	72.5249		1487	80	78.2395		1487	39	31.0314		1487	39	32.2859		1487	43
								1488	18	25.1447		1488	26	22.2532		1488	75	74.4087		1488	52	60.939		1488	71	77.7323		1488	76	80.8387		1488	91	72.4885		1488	68	78.4884		1488	22	31.1448		1488	48	32.3123		1488	30
								1489	16	25.1898		1489	31	22.2173		1489	87	74.4894		1489	45	60.9914		1489	82	77.7253		1489	91	80.9084		1489	58	72.4011		1489	86	78.3687		1489	30	31.2371		1489	24	32.3389		1489	29
								1490	22	25.1241		1490	15	22.2775		1490	74	74.5791		1490	50	61.0201		1490	83	77.6551		1490	82	80.9228		1490	58	72.3482		1490	80	78.4829		1490	33	31.2325		1490	29	32.4352		1490	38
								1491	32	25.1245		1491	31	22.2177		1491	65	74.7149		1491	74	60.8477		1491	80	77.7809		1491	66	80.9861		1491	77	72.3837		1491	70	78.5842		1491	29	31.2208		1491	30	32.3655		1491	33
								1492	21	25.1582		1492	23	22.2562		1492	75	74.8406		1492	48	60.8642		1492	88	78.0049		1492	77	81.0037		1492	91	72.3543		1492	74	78.6376		1492	28	31.2315		1492	42	32.4103		1492	34
								1493	18	25.2282		1493	26	22.2059		1493	85	74.8311		1493	54	60.8834		1493	62	77.9806		1493	81	81.0869		1493	69	72.5589		1493	69	78.6946		1493	34	31.1608		1493	28	32.4174		1493	38
								1494	33	25.2733		1494	26	22.1917		1494	62	74.9869		1494	58	60.8532		1494	77	78.127		1494	75	81.2792		1494	92	72.5234		1494	88	78.5555		1494	36	31.0988		1494	20	32.4488		1494	20
								1495	35	25.3373		1495	16	22.215		1495	49	74.8374		1495	53	60.6466		1495	78	78.1406		1495	75	81.3849		1495	97	72.5471		1495	68	78.6141		1495	30	31.1204		1495	24	32.4506		1495	35
								1496	20	25.4387		1496	13	22.1718		1496	73	74.8887		1496	54	60.5946		1496	74	78.1298		1496	82	81.3951		1496	65	72.5882		1496	70	78.5306		1496	20	31.0696		1496	36	32.412		1496	26
								1497	34	25.2773		1497	26	22.1578		1497	87	74.9269		1497	63	60.5151		1497	63	78.0034		1497	87	81.3546		1497	73	72.7597		1497	87	78.4413		1497	33	31.0493		1497	27	32.3274		1497	42
								1498	22	25.355		1498	21	22.1328		1498	72	74.9924		1498	46	60.5528		1498	71	78.0877		1498	77	81.4452		1498	72	72.5532		1498	72	78.5987		1498	20	30.9134		1498	29	32.3555		1498	58
								1499	25	25.352		1499	17	22.0918		1499	75	74.9931		1499	62	60.5829		1499	85	77.9684		1499	91	81.4598		1499	82	72.2992		1499	79	78.5677		1499	34	30.9782		1499	30	32.4016		1499	34
								1500	25	25.3249		1500	26	22.0738		1500	70	75.0717		1500	63	60.8679		1500	75	77.8572		1500	81	81.4872		1500	82	72.363		1500	77	78.4276		1500	29	31.0569		1500	31	32.421		1500	47
								1501	18	25.3284		1501	12	22.0613		1501	59	74.9267		1501	54	60.8159		1501	91	77.863		1501	82	81.6727		1501	73	72.3777		1501	82	78.4936		1501	26	31.1339		1501	39	32.4168		1501	34
								1502	30	25.4299		1502	13	21.9791		1502	73	74.8913		1502	66	60.9149		1502	65	77.9606		1502	79	81.7848		1502	68	72.5608		1502	67	78.5159		1502	27	31.174		1502	30	32.3119		1502	30
								1503	21	25.4496		1503	16	21.9978		1503	61	74.9051		1503	64	60.852		1503	81	78.0395		1503	120	81.7673		1503	50	72.6616		1503	67	78.4494		1503	35	31.1826		1503	32	32.3847		1503	22
								1504	29	25.4468		1504	22	21.8439		1504	65	74.8572		1504	66	60.913		1504	82	78.021		1504	90	81.7649		1504	63	72.644		1504	83	78.5306		1504	30	31.1175		1504	31	32.4271		1504	33
								1505	29	25.3298		1505	14	21.9671		1505	81	74.8681		1505	65	60.9704		1505	81	78.0942		1505	88	81.8142		1505	74	72.5489		1505	75	78.4224		1505	35	31.0861		1505	34	32.4955		1505	23
								1506	31	25.355		1506	18	21.8985		1506	81	75.243		1506	58	61.0353		1506	70	78.1689		1506	79	81.7798		1506	66	72.4281		1506	80	78.2917		1506	22	31.1616		1506	32	32.4033		1506	31
								1507	20	25.2318		1507	24	21.87		1507	62	75.1962		1507	53	61.1284		1507	84	77.9866		1507	68	81.8137		1507	56	72.3442		1507	78	78.4165		1507	26	31.1538		1507	31	32.3485		1507	48
								1508	21	25.1675		1508	28	21.9981		1508	72	75.1067		1508	65	61.1561		1508	95	78.0462		1508	79	81.8321		1508	70	72.3481		1508	83	78.5051		1508	23	31.1344		1508	32	32.3481		1508	28
								1509	24	25.1613		1509	21	21.9835		1509	67	75.0104		1509	63	61.1407		1509	93	78.0808		1509	72	81.7732		1509	85	72.3442		1509	73	78.5551		1509	34	31.2461		1509	35	32.3336		1509	35
								1510	22	25.2214		1510	18	21.9679		1510	95	75.0677		1510	61	61.1283		1510	77	78.1002		1510	80	81.9115		1510	90	72.4601		1510	81	78.5945		1510	31	31.213		1510	32	32.4034		1510	40
								1511	24	25.1745		1511	25	21.9379		1511	88	75.0183		1511	49	61.1299		1511	67	77.9557		1511	81	81.802		1511	57	72.471		1511	66	78.4664		1511	57	31.2415		1511	22	32.4111		1511	38
								1512	25	25.1396		1512	23	21.9829		1512	77	74.8476		1512	74	61.0886		1512	67	78.2185		1512	81	81.8899		1512	76	72.4632		1512	66	78.3982		1512	45	31.2647		1512	30	32.4668		1512	34
								1513	28	25.1553		1513	16	21.9604		1513	82	75.0416		1513	57	61.1086		1513	63	78.1314		1513	86	81.9557		1513	61	72.5601		1513	59	78.3702		1513	30	31.3131		1513	32	32.5295		1513	31
								1514	27	25.1694		1514	19	21.9211		1514	58	74.9852		1514	64	61.1635		1514	75	78.2288		1514	93	81.995		1514	71	72.6566		1514	83	78.5101		1514	31	31.285		1514	58	32.5848		1514	34
								1515	26	25.2428		1515	36	21.9421		1515	92	74.8361		1515	64	61.0906		1515	75	78.1133		1515	85	81.9199		1515	59	72.7869		1515	79	78.4853		1515	35	31.3554		1515	31	32.6036		1515	26
								1516	41	25.3001		1516	26	21.8828		1516	88	74.7679		1516	71	61.1093		1516	88	78.1273		1516	88	81.9563		1516	77	72.8625		1516	92	78.56		1516	30	31.5789		1516	44	32.6233		1516	29
								1517	23	25.4306		1517	20	21.8443		1517	90	74.655		1517	62	60.9913		1517	67	78.2067		1517	83	81.9503		1517	72	72.9648		1517	78	78.5113		1517	33	31.6177		1517	37	32.6713		1517	33
								1518	31	25.4081		1518	24	21.7925		1518	95	74.6353		1518	52	60.9827		1518	62	78.211		1518	82	82.071		1518	86	72.981		1518	78	78.6721		1518	43	31.6456		1518	25	32.6732		1518	33
								1519	19	25.4848		1519	19	21.802		1519	72	74.7264		1519	60	60.9403		1519	73	78.2731		1519	92	81.9153		1519	74	73.1243		1519	73	78.6287		1519	33	31.7072		1519	31	32.6175		1519	36
								1520	20	25.4738		1520	27	21.7712		1520	96	74.8367		1520	59	61.041		1520	99	78.3314		1520	90	81.8667		1520	65	73.194		1520	76	78.5727		1520	25	31.7784		1520	33	32.5402		1520	39
								1521	21	25.4771		1521	15	21.7688		1521	68	74.8493		1521	60	61.0525		1521	71	78.1993		1521	76	81.9301		1521	81	73.1486		1521	80	78.6266		1521	33	31.84		1521	23	32.6367		1521	44
								1522	30	25.5613		1522	23	21.7305		1522	64	74.7013		1522	63	61.151		1522	85	78.3062		1522	69	81.978		1522	96	73.3269		1522	77	78.6191		1522	35	31.8865		1522	34	32.6749		1522	39
								1523	14	25.545		1523	16	21.6119		1523	79	74.6585		1523	53	61.2572		1523	76	78.3251		1523	76	81.9182		1523	63	73.5004		1523	78	78.7852		1523	28	31.9544		1523	40	32.6918		1523	48
								1524	24	25.432		1524	23	21.686		1524	82	74.7884		1524	45	61.1449		1524	81	78.2815		1524	74	81.7754		1524	64	73.6841		1524	61	78.7144		1524	42	31.9166		1524	28	32.6561		1524	38
								1525	27	25.4236		1525	16	21.7277		1525	82	74.7275		1525	52	61.1425		1525	86	78.283		1525	71	81.7939		1525	99	73.6074		1525	84	78.6895		1525	26	31.8773		1525	36	32.6832		1525	38
								1526	27	25.3904		1526	16	21.7535		1526	64	74.9386		1526	66	61.1203		1526	72	78.2724		1526	74	81.7883		1526	103	73.9217		1526	89	78.6534		1526	31	31.8885		1526	31	32.6987		1526	29
								1527	27	25.5559		1527	21	21.7565		1527	86	75.0262		1527	59	60.9911		1527	84	78.0741		1527	66	81.9334		1527	52	73.8463		1527	83	78.6877		1527	24	31.875		1527	31	32.6284		1527	28
								1528	24	25.6535		1528	21	21.7299		1528	80	74.9948		1528	61	61.1051		1528	95	78.1085		1528	81	81.8528		1528	63	73.9211		1528	74	78.5954		1528	30	31.8921		1528	33	32.6533		1528	32
								1529	22	25.7215		1529	22	21.6529		1529	60	75.0338		1529	62	61.0441		1529	76	78.1044		1529	80	81.9549		1529	65	73.9593		1529	79	78.6708		1529	30	31.8068		1529	32	32.7315		1529	32
								1530	28	25.7666		1530	20	21.6143		1530	70	75.1949		1530	71	60.9175		1530	72	78.2319		1530	84	82.0536		1530	71	73.9357		1530	78	78.8331		1530	36	31.698		1530	29	32.7219		1530	41
								1531	22	25.8102		1531	24	21.6137		1531	72	75.1726		1531	60	60.9173		1531	83	78.2737		1531	65	82.2152		1531	73	73.9374		1531	99	78.867		1531	37	31.7444		1531	35	32.7051		1531	19
								1532	26	25.8624		1532	26	21.6297		1532	69	75.2161		1532	58	60.9843		1532	82	78.3026		1532	78	82.337		1532	71	73.91		1532	86	78.8798		1532	39	31.7117		1532	38	32.6951		1532	33
								1533	30	25.8218		1533	11	21.627		1533	62	75.3302		1533	73	60.9595		1533	65	78.0241		1533	75	82.3612		1533	59	74.1933		1533	69	78.9462		1533	27	31.6748		1533	28	32.6616		1533	31
								1534	40	25.7902		1534	30	21.5675		1534	73	75.4668		1534	62	60.8225		1534	78	77.9907		1534	80	82.2473		1534	70	74.0868		1534	74	78.8765		1534	30	31.6843		1534	41	32.6975		1534	24
								1535	41	25.7864		1535	25	21.6803		1535	70	75.4629		1535	56	60.9055		1535	80	77.9067		1535	80	82.2509		1535	81	73.9935		1535	83	78.8417		1535	30	31.7744		1535	37	32.7883		1535	30
								1536	28	25.7979		1536	26	21.6804		1536	74	75.5252		1536	63	60.9957		1536	78	77.9118		1536	89	82.3305		1536	71	74.0063		1536	75	78.7843		1536	20	31.8244		1536	44	32.8199		1536	34
								1537	30	25.6917		1537	27	21.6706		1537	74	75.5019		1537	58	60.906		1537	96	77.8887		1537	75	82.3422		1537	86	73.9191		1537	76	78.8988		1537	25	31.8296		1537	31	32.8823		1537	40
								1538	29	25.7678		1538	34	21.7287		1538	79	75.6416		1538	52	60.7468		1538	68	77.9271		1538	101	82.2745		1538	56	73.9112		1538	96	78.8024		1538	31	31.8031		1538	35	32.8803		1538	36
								1539	25	25.7726		1539	19	21.6342		1539	77	75.7431		1539	73	60.5469		1539	74	77.9722		1539	92	82.4615		1539	72	73.9688		1539	72	78.8001		1539	30	31.7658		1539	42	32.9141		1539	41
								1540	36	25.8063		1540	14	21.5586		1540	94	75.8639		1540	61	60.4725		1540	87	77.8173		1540	79	82.5537		1540	69	74.0457		1540	83	78.6107		1540	36	31.796		1540	27	32.899		1540	36
								1541	33	25.8376		1541	18	21.52		1541	76	76.0283		1541	66	60.4798		1541	63	77.7749		1541	71	82.707		1541	76	74.1881		1541	72	78.6257		1541	31	31.7739		1541	31	32.9562		1541	26
								1542	22	25.8663		1542	25	21.5548		1542	65	76.1178		1542	69	60.4531		1542	90	77.8537		1542	94	82.9464		1542	75	74.295		1542	105	78.674		1542	44	31.9009		1542	34	32.9051		1542	35
								1543	16	25.8406		1543	15	21.5963		1543	75	76.1861		1543	51	60.4817		1543	75	77.8387		1543	91	83.0366		1543	81	74.1838		1543	94	78.6485		1543	45	31.9468		1543	26	32.9637		1543	29
								1544	28	25.8191		1544	14	21.6584		1544	77	76.1393		1544	53	60.5785		1544	81	77.9239		1544	70	82.908		1544	75	74.4951		1544	77	78.6136		1544	43	32.0698		1544	41	32.9939		1544	49
								1545	43	25.8314		1545	18	21.55		1545	72	76.065		1545	67	60.5661		1545	81	77.8133		1545	87	82.6885		1545	78	74.4001		1545	82	78.5749		1545	36	32.064		1545	39	32.9899		1545	24
								1546	21	25.8551		1546	25	21.5428		1546	75	75.8653		1546	69	60.6005		1546	81	77.6945		1546	89	82.6503		1546	81	74.4097		1546	68	78.4198		1546	30	32.09		1546	30	32.8533		1546	33
								1547	25	25.8765		1547	37	21.502		1547	77	75.7889		1547	62	60.5319		1547	84	77.7426		1547	79	82.5499		1547	60	74.4913		1547	85	78.3985		1547	27	32.0413		1547	20	32.8597		1547	38
								1548	14	25.7479		1548	25	21.4254		1548	82	75.8471		1548	60	60.3958		1548	75	77.7471		1548	101	82.7745		1548	81	74.4875		1548	82	78.4625		1548	26	32.0384		1548	37	32.8827		1548	34
								1549	29	25.8202		1549	21	21.3785		1549	87	76.0425		1549	57	60.3563		1549	61	77.5185		1549	90	82.864		1549	70	74.5305		1549	84	78.46		1549	33	32.0586		1549	24	32.8214		1549	41
[truncated: 7,452 more rows]
[truncated: 4 more columns]

## Sheet: Figure 2 Apocynin
Resting cells				Resting cells				PMA				PMA				PMA + Apocynin 1 mM				PMA + Apocynin 1mM				PMA + Apocynin 1mM				PMA + Apocynin 10 mM				PMA + Apocynin 10mM				PMA + Apocynin 10mM
[truncated: 9,002 more rows]

[truncated: 3 more sheets: Figure 3 - VAS2870, Figure 3 - AEBSF, Figure 4 - 4-ABAH]
